# Supplementary material for: Intergeneric Relationships within the Early-Diverging Angiosperm Family Nymphaeaceae Based on Chloroplast Phylogenomics
Source: Int J Mol Sci. 2018 Nov 28;19(12):3780. doi: 10.3390/ijms19123780 (PMC6320877; doi:10.3390/ijms19123780)
Supplement: Supplementary file 1 [file ijms-19-03780-s001.zip]

Archive with 7 entries (6 files):
- Supplemental files/
- Supplemental files/Figure_S1.jpg
- Supplemental files/Figure_S2.jpg
- Supplemental files/Table S1.docx
- Supplemental files/Table S2.xlsx
- Supplemental files/Table S3.xlsx
- Supplemental files/Table S4.xls
