# Supplementary material for: Intergeneric Relationships within the Early-Diverging Angiosperm Family Nymphaeaceae Based on Chloroplast Phylogenomics
Source: Int J Mol Sci. 2018 Nov 28;19(12):3780. doi: 10.3390/ijms19123780 (PMC6320877; doi:10.3390/ijms19123780)
Supplement: Supplementary file 1 [file ijms-19-03780-s001.zip › Supplemental files/Table S2.xlsx]

## Sheet: Codon Usage
Table S2. Details of codon usage and relative synonymous codon usage values of chloroplast genomes of 12 species of Nymphaeaceae.
			B. kunstleri		B. longifolia		Euryale ferox		N. longifolia		N. pumila		N. shimadai		Nymphaea advena		Ny. alba		Ny. Ampla		V. cruziana		Ny.jamesoniana		Ny.mexicana
Amino Acid	Codon		Count	RSCU	Count	RSCU	Count	RSCU	Count	RSCU	Count	RSCU	Count	RSCU	Count	RSCU	Count	RSCU	Count	RSCU	Count	RSCU	Count	RSCU	Count	RSCU
Phe	UUU		837	1.17	832	1.17	820	1.16	806	1.15	809	1.15	809	1.15	832	1.17	829	1.16	818	1.15	817	1.15	820	1.16	829	1.17
	UUC		593	0.83	590	0.83	597	0.84	597	0.85	594	0.85	598	0.85	590	0.83	597	0.84	600	0.85	605	0.85	588	0.84	589	0.83
Leu	UUA		741	1.66	741	1.66	744	1.66	731	1.64	733	1.65	737	1.65	741	1.66	746	1.67	743	1.66	759	1.69	742	1.65	751	1.68
	UUG		567	1.27	581	1.3	576	1.28	575	1.29	576	1.29	575	1.29	581	1.3	571	1.28	574	1.29	570	1.27	570	1.27	572	1.28
	CUU		550	1.23	544	1.22	553	1.23	535	1.2	531	1.19	532	1.19	544	1.22	543	1.22	545	1.22	559	1.25	557	1.24	545	1.22
	CUC		207	0.46	203	0.45	201	0.45	210	0.47	210	0.47	210	0.47	203	0.45	199	0.45	207	0.46	193	0.43	206	0.46	197	0.44
	CUA		390	0.87	391	0.88	395	0.88	398	0.89	396	0.89	397	0.89	391	0.88	392	0.88	383	0.86	388	0.87	396	0.88	386	0.87
	CUG		224	0.5	218	0.49	222	0.49	225	0.5	223	0.5	223	0.5	218	0.49	224	0.5	226	0.51	220	0.49	226	0.5	226	0.51
Ile	AUU		1031	1.41	1034	1.41	1014	1.39	1016	1.39	1019	1.39	1021	1.39	1034	1.41	1023	1.39	1023	1.4	1032	1.39	1009	1.38	1027	1.39
	AUC		475	0.65	482	0.66	511	0.7	498	0.68	498	0.68	503	0.69	482	0.66	502	0.68	497	0.68	513	0.69	495	0.68	500	0.68
	AUA		691	0.94	691	0.94	665	0.91	673	0.92	675	0.92	676	0.92	691	0.94	678	0.92	670	0.92	675	0.91	693	0.95	689	0.93
Met	AUG		633	1	639	1	642	1	630	1	631	1	632	1	639	1	642	1	636	1	637	1	645	1	636	1
Val	GUU		512	1.39	504	1.37	496	1.36	509	1.39	509	1.4	513	1.4	504	1.37	506	1.37	503	1.36	499	1.35	499	1.37	506	1.37
	GUC		189	0.51	188	0.51	190	0.52	188	0.52	184	0.51	186	0.51	188	0.51	200	0.54	199	0.54	194	0.53	185	0.51	199	0.54
	GUA		529	1.43	534	1.45	538	1.47	522	1.43	520	1.43	525	1.43	534	1.45	529	1.43	527	1.43	538	1.46	532	1.46	531	1.44
	GUG		245	0.66	245	0.67	238	0.65	241	0.66	244	0.67	244	0.66	245	0.67	240	0.65	246	0.67	243	0.66	237	0.65	243	0.66
Ser	AGU		408	1.18	407	1.19	406	1.18	410	1.18	412	1.18	409	1.17	407	1.19	417	1.2	410	1.18	412	1.19	561	1.62	414	1.19
	AGC		131	0.38	125	0.36	132	0.38	125	0.36	126	0.36	126	0.36	125	0.36	127	0.37	132	0.38	130	0.37	359	1.03	127	0.37
	UCU		544	1.58	549	1.6	561	1.63	565	1.62	565	1.62	570	1.63	549	1.6	563	1.62	566	1.63	567	1.63	446	1.28	559	1.61
	UCC		375	1.09	373	1.09	360	1.04	361	1.04	362	1.04	364	1.04	373	1.09	365	1.05	363	1.05	365	1.05	175	0.5	370	1.06
	UCA		446	1.29	435	1.27	442	1.28	451	1.3	451	1.29	452	1.29	435	1.27	444	1.28	440	1.27	439	1.27	406	1.17	448	1.29
	UCG		168	0.49	171	0.5	169	0.49	177	0.51	175	0.5	176	0.5	171	0.5	170	0.49	170	0.49	169	0.49	137	0.39	167	0.48
Pro	CCU		403	1.43	403	1.43	410	1.48	413	1.48	415	1.49	417	1.49	403	1.43	411	1.46	414	1.48	411	1.47	410	1.47	414	1.48
	CCC		260	0.92	259	0.92	242	0.87	239	0.86	240	0.86	242	0.86	259	0.92	247	0.88	241	0.86	243	0.87	234	0.84	244	0.87
	CCA		324	1.15	332	1.18	321	1.16	323	1.16	321	1.15	325	1.16	332	1.18	330	1.17	329	1.18	328	1.17	327	1.17	329	1.17
	CCG		140	0.5	134	0.48	138	0.5	140	0.5	140	0.5	139	0.5	134	0.48	137	0.49	135	0.48	135	0.48	145	0.52	135	0.48
Thr	ACU		522	1.57	536	1.6	564	1.61	528	1.59	528	1.59	530	1.59	536	1.6	536	1.59	543	1.6	540	1.59	522	1.58	540	1.6
	ACC		280	0.84	266	0.8	301	0.86	266	0.8	266	0.8	268	0.8	266	0.8	278	0.83	277	0.82	288	0.85	273	0.83	279	0.83
	ACA		376	1.13	381	1.14	374	1.07	378	1.14	382	1.15	382	1.14	381	1.14	376	1.12	378	1.12	375	1.1	370	1.12	376	1.11
	ACG		156	0.47	155	0.46	159	0.45	160	0.48	155	0.47	155	0.46	155	0.46	157	0.47	158	0.47	157	0.46	158	0.48	157	0.46
Ala	GCU		632	1.79	628	1.79	634	1.8	643	1.81	647	1.82	651	1.82	628	1.79	634	1.78	629	1.77	638	1.8	625	1.8	635	1.79
	GCC		228	0.65	224	0.64	228	0.65	221	0.62	219	0.61	221	0.62	224	0.64	237	0.67	236	0.66	229	0.65	220	0.63	233	0.66
	GCA		374	1.06	369	1.05	403	1.14	399	1.12	404	1.13	402	1.13	369	1.05	396	1.11	398	1.12	399	1.12	387	1.11	395	1.12
	GCG		178	0.5	180	0.51	145	0.41	157	0.44	155	0.44	153	0.43	180	0.51	155	0.44	159	0.45	153	0.43	160	0.46	154	0.43
Tyr	UAU		757	1.55	746	1.55	747	1.55	756	1.55	754	1.55	759	1.56	746	1.55	754	1.55	750	1.54	749	1.54	739	1.53	759	1.55
	UAC		217	0.45	219	0.45	216	0.45	218	0.45	220	0.45	217	0.44	219	0.45	222	0.45	223	0.46	223	0.46	225	0.47	219	0.45
Stop	UAA		37	1.31	38	1.34	37	1.29	33	1.18	33	1.18	36	1.27	38	1.34	38	1.34	35	1.24	35	1.24	34	1.21	37	1.31
	UAG		25	0.88	24	0.85	25	0.87	27	0.96	27	0.96	26	0.92	24	0.85	23	0.81	25	0.88	26	0.92	26	0.93	24	0.85
	UGA		23	0.81	23	0.81	24	0.84	24	0.86	24	0.86	23	0.81	23	0.81	24	0.85	25	0.88	24	0.85	24	0.86	24	0.85
His	CAU		504	1.51	507	1.52	490	1.5	507	1.52	507	1.52	509	1.52	507	1.52	497	1.49	492	1.5	492	1.49	492	1.48	497	1.5
	CAC		163	0.49	161	0.48	164	0.5	161	0.48	159	0.48	161	0.48	161	0.48	168	0.51	165	0.5	169	0.51	173	0.52	165	0.5
Gln	CAA		657	1.45	651	1.43	649	1.43	643	1.43	647	1.42	648	1.43	651	1.43	650	1.44	663	1.45	648	1.44	647	1.44	653	1.44
	CAG		251	0.55	257	0.57	259	0.57	258	0.57	262	0.58	261	0.57	257	0.57	252	0.56	249	0.55	253	0.56	251	0.56	253	0.56
Asn	AAU		948	1.55	945	1.54	1010	1.57	925	1.53	928	1.54	930	1.53	945	1.54	955	1.55	959	1.56	977	1.56	941	1.54	962	1.56
	AAC		279	0.45	282	0.46	277	0.43	281	0.47	280	0.46	282	0.47	282	0.46	274	0.45	274	0.44	278	0.44	278	0.46	275	0.44
Lys	AAA		922	1.39	922	1.4	922	1.37	920	1.4	921	1.4	926	1.4	922	1.4	922	1.38	924	1.39	931	1.4	899	1.38	925	1.38
	AAG		402	0.61	397	0.6	422	0.63	391	0.6	391	0.6	396	0.6	397	0.6	419	0.62	404	0.61	400	0.6	407	0.62	412	0.62
Asp	GAU		876	1.59	874	1.59	899	1.59	871	1.59	871	1.59	871	1.59	874	1.59	872	1.58	878	1.59	888	1.59	869	1.58	873	1.58
	GAC		228	0.41	222	0.41	233	0.41	224	0.41	226	0.41	227	0.41	222	0.41	231	0.42	228	0.41	229	0.41	231	0.42	229	0.42
Glu	GAA		995	1.43	997	1.44	1001	1.43	994	1.43	991	1.43	993	1.43	997	1.44	1010	1.45	998	1.43	1001	1.44	996	1.43	1007	1.44
	GAG		401	0.57	386	0.56	398	0.57	393	0.57	394	0.57	394	0.57	386	0.56	387	0.55	399	0.57	393	0.56	394	0.57	389	0.56
Cys	UGU		211	1.37	216	1.38	213	1.38	202	1.34	204	1.35	204	1.35	216	1.38	214	1.39	210	1.35	215	1.39	211	1.39	213	1.38
	UGC		98	0.63	98	0.62	95	0.62	100	0.66	98	0.65	98	0.65	98	0.62	95	0.61	101	0.65	94	0.61	93	0.61	96	0.62
Trp	UGG		462	1	460	1	463	1	461	1	460	1	461	1	460	1	463	1	465	1	463	1	464	1	461	1
Arg	CGU		332	1.21	337	1.22	333	1.22	332	1.22	333	1.23	336	1.23	337	1.22	338	1.22	339	1.22	338	1.22	333	1.22	339	1.23
	CGC		129	0.47	122	0.44	123	0.45	124	0.46	125	0.46	125	0.46	122	0.44	131	0.47	128	0.46	124	0.45	132	0.48	127	0.46
	CGA		343	1.25	344	1.25	343	1.26	347	1.28	345	1.27	346	1.27	344	1.25	349	1.26	345	1.24	346	1.25	333	1.22	350	1.27
	CGG		134	0.49	136	0.49	126	0.46	124	0.46	123	0.45	123	0.45	136	0.49	132	0.48	130	0.47	131	0.47	124	0.46	132	0.48
	AGA		504	1.84	513	1.86	513	1.88	500	1.84	499	1.84	503	1.84	513	1.86	512	1.85	523	1.89	523	1.89	519	1.9	512	1.85
	AGG		205	0.75	201	0.73	199	0.73	205	0.75	206	0.76	206	0.75	201	0.73	201	0.73	199	0.72	202	0.73	194	0.71	200	0.72
Gly	GGU		611	1.36	614	1.37	626	1.39	612	1.36	612	1.36	615	1.36	614	1.37	615	1.36	621	1.37	618	1.37	617	1.38	622	1.37
	GGC		177	0.39	166	0.37	165	0.37	177	0.39	179	0.4	180	0.4	166	0.37	175	0.39	177	0.39	171	0.38	174	0.39	173	0.38
	GGA		691	1.54	696	1.56	683	1.52	699	1.56	695	1.55	700	1.55	696	1.56	695	1.54	693	1.53	694	1.54	685	1.54	695	1.54
	GGG		320	0.71	314	0.7	325	0.72	310	0.69	311	0.69	315	0.7	314	0.7	324	0.72	316	0.7	323	0.72	306	0.69	321	0.71
			26261		26212		26371		26129		26140		26234		26212		26343		26313		26378		26126		26346

## Sheet: Sheet2
Codon		Count	RSCU	Count	RSCU	Count	RSCU	Count	RSCU	Count	RSCU	Count	RSCU	Count	RSCU	Count	RSCU	Count	RSCU	Count	RSCU	Count	RSCU	Count	RSCU
UUC		593	0.83	590	0.83	597	0.84	597	0.85	594	0.85	598	0.85	590	0.83	597	0.84	600	0.85	605	0.85	588	0.84	589	0.83
CUC		207	0.46	203	0.45	201	0.45	210	0.47	210	0.47	210	0.47	203	0.45	199	0.45	207	0.46	193	0.43	206	0.46	197	0.44
CUA		390	0.87	391	0.88	395	0.88	398	0.89	396	0.89	397	0.89	391	0.88	392	0.88	383	0.86	388	0.87	397	0.88	386	0.87
CUG		224	0.5	218	0.49	222	0.49	225	0.5	223	0.5	223	0.5	218	0.49	224	0.5	226	0.51	220	0.49	226	0.5	226	0.51
AUC		475	0.65	482	0.66	511	0.7	498	0.68	498	0.68	503	0.69	482	0.66	502	0.68	497	0.68	513	0.69	496	0.68	500	0.68
AUA		691	0.94	691	0.94	665	0.91	673	0.92	675	0.92	676	0.92	691	0.94	678	0.92	670	0.92	675	0.91	693	0.95	689	0.93
GUC		189	0.51	188	0.51	190	0.52	188	0.52	184	0.51	186	0.51	188	0.51	200	0.54	199	0.54	194	0.53	185	0.51	199	0.54
GUG		245	0.66	245	0.67	238	0.65	241	0.66	244	0.67	244	0.66	245	0.67	240	0.65	246	0.67	243	0.66	236	0.65	243	0.66
AGC		131	0.38	125	0.36	132	0.38	125	0.36	126	0.36	126	0.36	125	0.36	127	0.37	132	0.38	130	0.37	137	0.39	127	0.37
UCG		168	0.49	171	0.5	169	0.49	177	0.51	175	0.5	176	0.5	171	0.5	170	0.49	170	0.49	169	0.49	175	0.5	167	0.48
CCC		260	0.92	259	0.92	242	0.87	239	0.86	240	0.86	242	0.86	259	0.92	247	0.88	241	0.86	243	0.87	235	0.84	244	0.87
CCG		140	0.5	134	0.48	138	0.5	140	0.5	140	0.5	139	0.5	134	0.48	137	0.49	135	0.48	135	0.48	145	0.52	135	0.48
ACC		280	0.84	266	0.8	301	0.86	266	0.8	266	0.8	268	0.8	266	0.8	278	0.83	277	0.82	288	0.85	273	0.83	279	0.83
ACG		156	0.47	155	0.46	159	0.45	160	0.48	155	0.47	155	0.46	155	0.46	157	0.47	158	0.47	157	0.46	158	0.48	157	0.46
GCC		228	0.65	224	0.64	228	0.65	221	0.62	219	0.61	221	0.62	224	0.64	237	0.67	236	0.66	229	0.65	219	0.63	233	0.66
GCG		178	0.5	180	0.51	145	0.41	157	0.44	155	0.44	153	0.43	180	0.51	155	0.44	159	0.45	153	0.43	160	0.46	154	0.43
UAC		217	0.45	219	0.45	216	0.45	218	0.45	220	0.45	217	0.44	219	0.45	222	0.45	223	0.46	223	0.46	225	0.47	219	0.45
UAG		25	0.88	24	0.85	25	0.87	27	0.96	27	0.96	26	0.92	24	0.85	23	0.81	25	0.88	26	0.92	26	0.93	24	0.85
UGA		23	0.81	23	0.81	24	0.84	24	0.86	24	0.86	23	0.81	23	0.81	24	0.85	25	0.88	24	0.85	24	0.86	24	0.85
CAC		163	0.49	161	0.48	164	0.5	161	0.48	159	0.48	161	0.48	161	0.48	168	0.51	165	0.5	169	0.51	174	0.52	165	0.5
CAG		251	0.55	257	0.57	259	0.57	258	0.57	262	0.58	261	0.57	257	0.57	252	0.56	249	0.55	253	0.56	251	0.56	253	0.56
AAC		279	0.45	282	0.46	277	0.43	281	0.47	280	0.46	282	0.47	282	0.46	274	0.45	274	0.44	278	0.44	280	0.46	275	0.44
AAG		402	0.61	397	0.6	422	0.63	391	0.6	391	0.6	396	0.6	397	0.6	419	0.62	404	0.61	400	0.6	407	0.62	412	0.62
GAC		228	0.41	222	0.41	233	0.41	224	0.41	226	0.41	227	0.41	222	0.41	231	0.42	228	0.41	229	0.41	231	0.42	229	0.42
GAG		401	0.57	386	0.56	398	0.57	393	0.57	394	0.57	394	0.57	386	0.56	387	0.55	399	0.57	393	0.56	394	0.57	389	0.56
UGC		98	0.63	98	0.62	95	0.62	100	0.66	98	0.65	98	0.65	98	0.62	95	0.61	101	0.65	94	0.61	93	0.61	96	0.62
CGC		129	0.47	122	0.44	123	0.45	124	0.46	125	0.46	125	0.46	122	0.44	131	0.47	128	0.46	124	0.45	132	0.48	127	0.46
CGG		134	0.49	136	0.49	126	0.46	124	0.46	123	0.45	123	0.45	136	0.49	132	0.48	130	0.47	131	0.47	124	0.45	132	0.48
AGG		205	0.75	201	0.73	199	0.73	205	0.75	206	0.76	206	0.75	201	0.73	201	0.73	199	0.72	202	0.73	195	0.72	200	0.72
GGC		177	0.39	166	0.37	165	0.37	177	0.39	179	0.4	180	0.4	166	0.37	175	0.39	177	0.39	171	0.38	174	0.39	173	0.38
GGG		320	0.71	314	0.7	325	0.72	310	0.69	311	0.69	315	0.7	314	0.7	324	0.72	316	0.7	323	0.72	307	0.69	321	0.71

## Sheet: Sheet1
		B. kunstleri		B. longifolia		Euryale ferox		N. longifolia		N. pumila		N. shimadai		Nymphaea advena		Ny. alba		Ny. Ampla		V. cruziana		Ny.jamesoniana		Ny.mexicana
UUU		837	1.17	832	1.17	820	1.16	806	1.15	809	1.15	809	1.15	832	1.17	829	1.16	818	1.15	817	1.15	820	1.16	829	1.17
UUA		741	1.66	741	1.66	744	1.66	731	1.64	733	1.65	737	1.65	741	1.66	746	1.67	743	1.66	759	1.69	742	1.65	751	1.68
UUG		567	1.27	581	1.3	576	1.28	575	1.29	576	1.29	575	1.29	581	1.3	571	1.28	574	1.29	570	1.27	571	1.27	572	1.28
CUU		550	1.23	544	1.22	553	1.23	535	1.2	531	1.19	532	1.19	544	1.22	543	1.22	545	1.22	559	1.25	556	1.24	545	1.22
AUU		1031	1.41	1034	1.41	1014	1.39	1016	1.39	1019	1.39	1021	1.39	1034	1.41	1023	1.39	1023	1.4	1032	1.39	1009	1.38	1027	1.39
GUU		512	1.39	504	1.37	496	1.36	509	1.39	509	1.4	513	1.4	504	1.37	506	1.37	503	1.36	499	1.35	500	1.38	506	1.37
GUA		529	1.43	534	1.45	538	1.47	522	1.43	520	1.43	525	1.43	534	1.45	529	1.43	527	1.43	538	1.46	532	1.46	531	1.44
AGU		408	1.18	407	1.19	406	1.18	410	1.18	412	1.18	409	1.17	407	1.19	417	1.2	410	1.18	412	1.19	406	1.17	414	1.19
UCU		544	1.58	549	1.6	561	1.63	565	1.62	565	1.62	570	1.63	549	1.6	563	1.62	566	1.63	567	1.63	560	1.61	559	1.61
UCC		375	1.09	373	1.09	360	1.04	361	1.04	362	1.04	364	1.04	373	1.09	365	1.05	363	1.05	365	1.05	359	1.03	370	1.06
UCA		446	1.29	435	1.27	442	1.28	451	1.3	451	1.29	452	1.29	435	1.27	444	1.28	440	1.27	439	1.27	445	1.28	448	1.29
CCU		403	1.43	403	1.43	410	1.48	413	1.48	415	1.49	417	1.49	403	1.43	411	1.46	414	1.48	411	1.47	410	1.47	414	1.48
CCA		324	1.15	332	1.18	321	1.16	323	1.16	321	1.15	325	1.16	332	1.18	330	1.17	329	1.18	328	1.17	327	1.17	329	1.17
ACU		522	1.57	536	1.6	564	1.61	528	1.59	528	1.59	530	1.59	536	1.6	536	1.59	543	1.6	540	1.59	522	1.58	540	1.6
ACA		376	1.13	381	1.14	374	1.07	378	1.14	382	1.15	382	1.14	381	1.14	376	1.12	378	1.12	375	1.1	370	1.12	376	1.11
GCU		632	1.79	628	1.79	634	1.8	643	1.81	647	1.82	651	1.82	628	1.79	634	1.78	629	1.77	638	1.8	625	1.8	635	1.79
GCA		374	1.06	369	1.05	403	1.14	399	1.12	404	1.13	402	1.13	369	1.05	396	1.11	398	1.12	399	1.12	387	1.11	395	1.12
UAU		757	1.55	746	1.55	747	1.55	756	1.55	754	1.55	759	1.56	746	1.55	754	1.55	750	1.54	749	1.54	740	1.53	759	1.55
UAA		37	1.31	38	1.34	37	1.29	33	1.18	33	1.18	36	1.27	38	1.34	38	1.34	35	1.24	35	1.24	34	1.21	37	1.31
CAU		504	1.51	507	1.52	490	1.5	507	1.52	507	1.52	509	1.52	507	1.52	497	1.49	492	1.5	492	1.49	493	1.48	497	1.5
CAA		657	1.45	651	1.43	649	1.43	643	1.43	647	1.42	648	1.43	651	1.43	650	1.44	663	1.45	648	1.44	647	1.44	653	1.44
AAU		948	1.55	945	1.54	1010	1.57	925	1.53	928	1.54	930	1.53	945	1.54	955	1.55	959	1.56	977	1.56	942	1.54	962	1.56
AAA		922	1.39	922	1.4	922	1.37	920	1.4	921	1.4	926	1.4	922	1.4	922	1.38	924	1.39	931	1.4	899	1.38	925	1.38
GAU		876	1.59	874	1.59	899	1.59	871	1.59	871	1.59	871	1.59	874	1.59	872	1.58	878	1.59	888	1.59	869	1.58	873	1.58
GAA		995	1.43	997	1.44	1001	1.43	994	1.43	991	1.43	993	1.43	997	1.44	1010	1.45	998	1.43	1001	1.44	996	1.43	1007	1.44
UGU		211	1.37	216	1.38	213	1.38	202	1.34	204	1.35	204	1.35	216	1.38	214	1.39	210	1.35	215	1.39	211	1.39	213	1.38
CGU		332	1.21	337	1.22	333	1.22	332	1.22	333	1.23	336	1.23	337	1.22	338	1.22	339	1.22	338	1.22	332	1.22	339	1.23
CGA		343	1.25	344	1.25	343	1.26	347	1.28	345	1.27	346	1.27	344	1.25	349	1.26	345	1.24	346	1.25	333	1.22	350	1.27
AGA		504	1.84	513	1.86	513	1.88	500	1.84	499	1.84	503	1.84	513	1.86	512	1.85	523	1.89	523	1.89	520	1.91	512	1.85
GGU		611	1.36	614	1.37	626	1.39	612	1.36	612	1.36	615	1.36	614	1.37	615	1.36	621	1.37	618	1.37	617	1.38	622	1.37
GGA		691	1.54	696	1.56	683	1.52	699	1.56	695	1.55	700	1.55	696	1.56	695	1.54	693	1.53	694	1.54	684	1.54	695	1.54
