# Supplementary material for: Intergeneric Relationships within the Early-Diverging Angiosperm Family Nymphaeaceae Based on Chloroplast Phylogenomics
Source: Int J Mol Sci. 2018 Nov 28;19(12):3780. doi: 10.3390/ijms19123780 (PMC6320877; doi:10.3390/ijms19123780)
Supplement: Supplementary file 1 [file ijms-19-03780-s001.zip › Supplemental files/Table S3.xlsx]

## Sheet: Sheet1
Table S3. Details of RNA editing events, including genes whose transcripts were affected in each genome and the number of editing sites in each gene transcript.
Barcl aya longifolia	Nt Pos	AA Pos	Effect	Nuphar advena	Nt Pos	AA Pos	Effect		Nuphar_longifolia	Nt Pos	AA Pos	Effect	Nuphar_pumila	Nt Pos	AA Pos	Effect	Nuphar_shimadai	Nt Pos	AA Pos	Effect	Nymphaea_alba	Nt Pos	AA Pos	Effect	Nymphaea ampla	Nt Pos	AA Pos	Effect	Nymphaea_jamesoniana	Nt Pos	AA Pos	Effect	Victoria_cruziana	Nt Pos	AA Pos	Effect	Barclaya kunstleri	Nt Pos	AA Pos	Effect	Euryale ferox	Nt Pos	AA Pos	Effect	Nymphaea mexicana	Nt Pos	AA Pos	Effect
accD	485	162	ACC (T) -> ATC (I)	accD	485	162	ACC (T) -> ATC (I)		accD	485	162	ACC (T) -> ATC (I)	accD	485	162	ACC (T) -> ATC (I)	accD	485	162	ACC (T) -> ATC (I)	accD	485	162	ACC (T) -> ATC (I)	accD	485	162	ACC (T) -> ATC (I)	accD	503	168	ACC (T) -> ATC (I)	accD	485	162	ACC (T) -> ATC (I)	accD	485	162	ACC (T) -> ATC (I)	accD	485	162	ACC (T) -> ATC (I)	accD	485	162	ACC (T) -> ATC (I)
	1358	453	TCA (S) -> TTA (L)		1352	451	TCA (S) -> TTA (L)			1352	451	TCA (S) -> TTA (L)		1352	451	TCA (S) -> TTA (L)		1352	451	TCA (S) -> TTA (L)		1418	473	CCG (P) -> CTG (L)		1418	473	CCG (P) -> CTG (L)		1430	477	CCG (P) -> CTG (L)		1418	473	CCG (P) -> CTG (L)		1358	453	TCA (S) -> TTA (L)		1418	473	CCG (P) -> CTG (L)		1418	473	CCG (P) -> CTG (L)
	1415	472	CCG (P) -> CTG (L)		1409	470	CCG (P) -> CTG (L)			1409	470	CCG (P) -> CTG (L)		1409	470	CCG (P) -> CTG (L)		1409	470	CCG (P) -> CTG (L)	atpA	914	305	CCA (P) -> CTA (L)	atpB	419	140	ACA (T) -> ATA (I)	atpA	914	305	CCA (P) -> CTA (L)	atpA	914	305	CCA (P) -> CTA (L)		1415	472	CCG (P) -> CTG (L)	atpA	914	305	CCA (P) -> CTA (L)	atpA	914	305	CCA (P) -> CTA (L)
atpA	914	305	CCA (P) -> CTA (L)	atpA	194	65	CCG (P) -> CTG (L)		atpA	194	65	CCG (P) -> CTG (L)	atpA	194	65	CCG (P) -> CTG (L)	atpA	194	65	CCG (P) -> CTG (L)	atpB	419	140	ACA (T) -> ATA (I)	atpI	431	144	CCC (P) -> CTC (L)	atpB	403	135	CCC (P) -> TCC (S)	atpB	403	135	CCC (P) -> TCC (S)	atpA	914	305	CCA (P) -> CTA (L)	atpB	403	135	CCC (P) -> TCC (S)	atpB	419	140	ACA (T) -> ATA (I)
atpB	403	135	CCC (P) -> TCC (S)		914	305	CCA (P) -> CTA (L)			914	305	CCA (P) -> CTA (L)		914	305	CCA (P) -> CTA (L)		914	305	CCA (P) -> CTA (L)	atpI	431	144	CCC (P) -> CTC (L)	ccsA	71	24	ACT (T) -> ATT (I)	atpF	46	16	CCG (P) -> TCG (S)		419	140	ACA (T) -> ATA (I)	atpB	403	135	CCC (P) -> TCC (S)		419	140	ACA (T) -> ATA (I)	atpI	431	144	CCC (P) -> CTC (L)
atpI	431	144	CCC (P) -> CTC (L)		1148	383	TCA (S) -> TTA (L)			1148	383	TCA (S) -> TTA (L)		1148	383	TCA (S) -> TTA (L)		1148	383	TCA (S) -> TTA (L)	ccsA	71	24	ACT (T) -> ATT (I)		592	198	CAC (H) -> TAC (Y)	atpI	431	144	CCC (P) -> CTC (L)	atpI	431	144	CCC (P) -> CTC (L)	atpI	431	144	CCC (P) -> CTC (L)	atpI	431	144	CCC (P) -> CTC (L)	ccsA	71	24	ACT (T) -> ATT (I)
ccsA	71	24	ACT (T) -> ATT (I)	ccsA	71	24	ACT (T) -> ATT (I)		ccsA	71	24	ACT (T) -> ATT (I)	ccsA	71	24	ACT (T) -> ATT (I)	ccsA	71	24	ACT (T) -> ATT (I)		592	198	CAC (H) -> TAC (Y)		608	203	ACT (T) -> ATT (I)	ccsA	71	24	ACT (T) -> ATT (I)	ccsA	71	24	ACT (T) -> ATT (I)	ccsA	71	24	ACT (T) -> ATT (I)	ccsA	71	24	ACT (T) -> ATT (I)		592	198	CAC (H) -> TAC (Y)
	511	171	CCC (P) -> TTC (F)		592	198	CAC (H) -> TAC (Y)			592	198	CAC (H) -> TAC (Y)		592	198	CAC (H) -> TAC (Y)		592	198	CAC (H) -> TAC (Y)		608	203	ACT (T) -> ATT (I)	clpP	82	28	CAT (H) -> TAT (Y)		592	198	CAC (H) -> TAC (Y)		592	198	CAC (H) -> TAC (Y)		511	171	CTC (L) -> TTC (F)		592	198	CAC (H) -> TAC (Y)		608	203	ACT (T) -> ATT (I)
	512	171	CCC (P) -> TTC (F)		608	203	ACT (T) -> ATT (I)			608	203	ACT (T) -> ATT (I)		608	203	ACT (T) -> ATT (I)		608	203	ACT (T) -> ATT (I)	clpP	82	28	CAT (H) -> TAT (Y)		559	187	CAT (H) -> TAT (Y)		608	203	ACT (T) -> ATT (I)		608	203	ACT (T) -> ATT (I)		592	198	CAC (H) -> TAC (Y)		608	203	ACT (T) -> ATT (I)	clpP	79	27	CAT (H) -> TAT (Y)
	592	198	CAC (H) -> TAC (Y)		779	260	TCA (S) -> TTA (L)			779	260	TCA (S) -> TTA (L)		779	260	TCA (S) -> TTA (L)		779	260	TCA (S) -> TTA (L)		559	187	CAT (H) -> TAT (Y)	matK	220	74	CAT (H) -> TAT (Y)	clpP	82	28	CAT (H) -> TAT (Y)	clpP	82	28	CAT (H) -> TAT (Y)		608	203	ACT (T) -> ATT (I)	clpP	82	28	CAT (H) -> TAT (Y)		556	186	CAT (H) -> TAT (Y)
	608	203	ACT (T) -> ATT (I)	clpP	82	28	CAT (H) -> TAT (Y)		clpP	82	28	CAT (H) -> TAT (Y)	clpP	82	28	CAT (H) -> TAT (Y)	clpP	82	28	CAT (H) -> TAT (Y)	matK	220	74	CAT (H) -> TAT (Y)		301	101	CCA (P) -> TCA (S)		559	187	CAT (H) -> TAT (Y)		559	187	CAT (H) -> TAT (Y)	clpP	82	28	CAT (H) -> TAT (Y)		559	187	CAT (H) -> TAT (Y)	matK	220	74	CAT (H) -> TAT (Y)
clpP	82	28	CAT (H) -> TAT (Y)		559	187	CAT (H) -> TAT (Y)			559	187	CAT (H) -> TAT (Y)		559	187	CAT (H) -> TAT (Y)		559	187	CAT (H) -> TAT (Y)		301	101	CCA (P) -> TCA (S)		565	189	CAT (H) -> TAT (Y)	matK	220	74	CAT (H) -> TAT (Y)	matK	220	74	CAT (H) -> TAT (Y)		559	187	CAT (H) -> TAT (Y)	matK	220	74	CAT (H) -> TAT (Y)		301	101	CCA (P) -> TCA (S)
	559	187	CAT (H) -> TAT (Y)	matK	220	74	CAT (H) -> TAT (Y)		matK	220	74	CAT (H) -> TAT (Y)	matK	220	74	CAT (H) -> TAT (Y)	matK	220	74	CAT (H) -> TAT (Y)		565	189	CAT (H) -> TAT (Y)		658	220	CAT (H) -> TAT (Y)		301	101	CCA (P) -> TCA (S)		301	101	CCA (P) -> TCA (S)	matK	220	74	CAT (H) -> TAT (Y)		301	101	CCA (P) -> TCA (S)		565	189	CAT (H) -> TAT (Y)
matK	220	74	CAT (H) -> TAT (Y)		352	118	CCT (P) -> TCT (S)			352	118	CCT (P) -> TCT (S)		352	118	CCT (P) -> TCT (S)		352	118	CCT (P) -> TCT (S)		658	220	CAT (H) -> TAT (Y)		1208	403	TCG (S) -> TTG (L)		565	189	CAT (H) -> TAT (Y)		565	189	CAT (H) -> TAT (Y)		301	101	CCA (P) -> TCA (S)		565	189	CAT (H) -> TAT (Y)		664	222	CAT (H) -> TAT (Y)
	301	101	CCA (P) -> TCA (S)		466	156	CAC (H) -> TAC (Y)			466	156	CAC (H) -> TAC (Y)		466	156	CAC (H) -> TAC (Y)		466	156	CAC (H) -> TAC (Y)		1208	403	TCG (S) -> TTG (L)		1267	423	CAC (H) -> TAC (Y)		649	217	CAT (H) -> TAT (Y)		658	220	CAT (H) -> TAT (Y)		466	156	CAC (H) -> TAC (Y)		658	220	CAT (H) -> TAT (Y)		1214	405	TCG (S) -> TTG (L)
	466	156	CAC (H) -> TAC (Y)		559	187	CAT (H) -> TAT (Y)			559	187	CAT (H) -> TAT (Y)		559	187	CAT (H) -> TAT (Y)		559	187	CAT (H) -> TAT (Y)		1267	423	CAC (H) -> TAC (Y)	ndhA	44	15	TCG (S) -> TTG (L)		1199	400	TCG (S) -> TTG (L)		1208	403	TCG (S) -> TTG (L)		559	187	CAT (H) -> TAT (Y)		1208	403	TCG (S) -> TTG (L)		1273	425	CAC (H) -> TAC (Y)
	559	187	CAT (H) -> TAT (Y)		652	218	CAT (H) -> TAT (Y)			652	218	CAT (H) -> TAT (Y)		652	218	CAT (H) -> TAT (Y)		652	218	CAT (H) -> TAT (Y)	ndhA	44	15	TCG (S) -> TTG (L)		53	18	TCA (S) -> TTA (L)		1258	420	CAC (H) -> TAC (Y)		1267	423	CAC (H) -> TAC (Y)		652	218	CAT (H) -> TAT (Y)		1267	423	CAT (H) -> TAT (Y)	ndhA	44	15	TCG (S) -> TTG (L)
	652	218	CAT (H) -> TAT (Y)		1202	401	TCG (S) -> TTG (L)			1202	401	TCG (S) -> TTG (L)		1202	401	TCG (S) -> TTG (L)		1202	401	TCG (S) -> TTG (L)		53	18	TCA (S) -> TTA (L)		62	21	GCC (A) -> GTC (V)	ndhA	44	15	TCG (S) -> TTG (L)	ndhA	44	15	TCG (S) -> TTG (L)		1202	401	TCG (S) -> TTG (L)		1390	464	CCA (P) -> TCA (S)		53	18	TCA (S) -> TTA (L)
	1202	401	TCG (S) -> TTG (L)		1261	421	CAC (H) -> TAC (Y)			1261	421	CAC (H) -> TAC (Y)		1261	421	CAC (H) -> TAC (Y)		1261	421	CAC (H) -> TAC (Y)		335	112	TCA (S) -> TTA (L)		335	112	TCA (S) -> TTA (L)		53	18	TCA (S) -> TTA (L)		53	18	TCA (S) -> TTA (L)		1261	421	CAC (H) -> TAC (Y)	ndhA	44	15	TCG (S) -> TTG (L)		335	112	TCA (S) -> TTA (L)
	1261	421	CAC (H) -> TAC (Y)	ndhA	44	15	TCG (S) -> TTG (L)		ndhA	44	15	TCG (S) -> TTG (L)	ndhA	44	15	TCG (S) -> TTG (L)	ndhA	44	15	TCG (S) -> TTG (L)		470	157	TCA (S) -> TTA (L)		389	130	TCT (S) -> TTT (F)		335	112	TCA (S) -> TTA (L)		335	112	TCA (S) -> TTA (L)	ndhA	44	15	TCG (S) -> TTG (L)		53	18	TCA (S) -> TTA (L)		470	157	TCA (S) -> TTA (L)
ndhA	44	15	TCG (S) -> TTG (L)		53	18	TCA (S) -> TTA (L)			53	18	TCA (S) -> TTA (L)		53	18	TCA (S) -> TTA (L)		53	18	TCA (S) -> TTA (L)		560	187	TCA (S) -> TTA (L)		470	157	TCA (S) -> TTA (L)		389	130	TCT (S) -> TTT (F)		389	130	TCT (S) -> TTT (F)		53	18	TCA (S) -> TTA (L)		335	112	TCA (S) -> TTA (L)		560	187	TCA (S) -> TTA (L)
	53	18	TCA (S) -> TTA (L)		335	112	TCA (S) -> TTA (L)			335	112	TCA (S) -> TTA (L)		335	112	TCA (S) -> TTA (L)		335	112	TCA (S) -> TTA (L)		838	280	CCT (P) -> TCT (S)		560	187	TCA (S) -> TTA (L)		470	157	TCA (S) -> TTA (L)		470	157	TCA (S) -> TTA (L)		335	112	TCA (S) -> TTA (L)		389	130	TCT (S) -> TTT (F)		838	280	CCT (P) -> TCT (S)
	335	112	TCA (S) -> TTA (L)		389	130	TCT (S) -> TTT (F)			389	130	TCT (S) -> TTT (F)		389	130	TCT (S) -> TTT (F)		389	130	TCT (S) -> TTT (F)		916	306	CTC (L) -> TTC (F)		838	280	CCT (P) -> TCT (S)		563	188	TCA (S) -> TTA (L)		560	187	TCA (S) -> TTA (L)		389	130	TCT (S) -> TTT (F)		470	157	TCA (S) -> TTA (L)		916	306	CTC (L) -> TTC (F)
	389	130	TCT (S) -> TTT (F)		470	157	TCA (S) -> TTA (L)			470	157	TCA (S) -> TTA (L)		470	157	TCA (S) -> TTA (L)		470	157	TCA (S) -> TTA (L)		1022	341	TCT (S) -> TTT (F)		916	306	CTC (L) -> TTC (F)		841	281	CCT (P) -> TCT (S)		838	280	CCT (P) -> TCT (S)		470	157	TCG (S) -> TTG (L)		560	187	TCA (S) -> TTA (L)		1022	341	TCT (S) -> TTT (F)
	470	157	TCG (S) -> TTG (L)		560	187	TCA (S) -> TTA (L)			560	187	TCA (S) -> TTA (L)		560	187	TCA (S) -> TTA (L)		560	187	TCA (S) -> TTA (L)		1067	356	TCC (S) -> TTC (F)		1022	341	TCT (S) -> TTT (F)		919	307	CTC (L) -> TTC (F)		1022	341	TCT (S) -> TTT (F)		560	187	TCA (S) -> TTA (L)		838	280	CCT (P) -> TCT (S)		1067	356	TCC (S) -> TTC (F)
	560	187	TCA (S) -> TTA (L)		916	306	CTC (L) -> TTC (F)			916	306	CTC (L) -> TTC (F)		916	306	CTC (L) -> TTC (F)		916	306	CTC (L) -> TTC (F)	ndhB	467	156	CCA (P) -> CTA (L)		1067	356	TCC (S) -> TTC (F)		1025	342	TCT (S) -> TTT (F)		1067	356	TCT (S) -> TTT (F)		838	280	CCT (P) -> TCT (S)		1022	341	TCT (S) -> TTT (F)	ndhB	467	156	CCA (P) -> CTA (L)
	838	280	CCT (P) -> TCT (S)		1022	341	TCT (S) -> TTT (F)			1022	341	TCT (S) -> TTT (F)		1022	341	TCT (S) -> TTT (F)		1022	341	TCT (S) -> TTT (F)		611	204	TCA (S) -> TTA (L)	ndhB	467	156	CCA (P) -> CTA (L)		1070	357	TCC (S) -> TTC (F)	ndhB	467	156	CCA (P) -> CTA (L)		916	306	CTC (L) -> TTC (F)		1067	356	TCC (S) -> TTC (F)		611	204	TCA (S) -> TTA (L)
	916	306	CTC (L) -> TTC (F)		1067	356	TCC (S) -> TTC (F)			1067	356	TCC (S) -> TTC (F)		1067	356	TCC (S) -> TTC (F)		1067	356	TCC (S) -> TTC (F)		704	235	TCC (S) -> TTC (F)		542	181	ACG (T) -> ATG (M)	ndhB	467	156	CCA (P) -> CTA (L)		611	204	TCA (S) -> TTA (L)		1022	341	TCT (S) -> TTT (F)	ndhB	467	156	CCA (P) -> CTA (L)		704	235	TCC (S) -> TTC (F)
	1022	341	TCT (S) -> TTT (F)	ndhB	149	50	TCA (S) -> TTA (L)		ndhB	149	50	TCA (S) -> TTA (L)	ndhB	149	50	TCA (S) -> TTA (L)	ndhB	149	50	TCA (S) -> TTA (L)		737	246	CCA (P) -> CTA (L)		611	204	TCA (S) -> TTA (L)		542	181	ACG (T) -> ATG (M)		704	235	TCC (S) -> TTC (F)		1067	356	TCC (S) -> TTC (F)		542	181	ACG (T) -> ATG (M)		737	246	CCA (P) -> CTA (L)
	1067	356	TCC (S) -> TTC (F)		467	156	CCA (P) -> CTA (L)			467	156	CCA (P) -> CTA (L)		467	156	CCA (P) -> CTA (L)		467	156	CCA (P) -> CTA (L)		830	277	TCA (S) -> TTA (L)		704	235	TCC (S) -> TTC (F)		611	204	TCA (S) -> TTA (L)		737	246	CCA (P) -> CTA (L)	ndhB	467	156	CCA (P) -> CTA (L)		611	204	TCA (S) -> TTA (L)		830	277	TCA (S) -> TTA (L)
ndhB	467	156	CCA (P) -> CTA (L)		542	181	ACG (T) -> ATG (M)			542	181	ACG (T) -> ATG (M)		542	181	ACG (T) -> ATG (M)		542	181	ACG (T) -> ATG (M)		836	279	TCA (S) -> TTA (L)		737	246	CCA (P) -> CTA (L)		704	235	TCC (S) -> TTC (F)		830	277	TCA (S) -> TTA (L)		542	181	ACG (T) -> ATG (M)		704	235	TCC (S) -> TTC (F)		836	279	TCA (S) -> TTA (L)
	542	181	ACG (T) -> ATG (M)		611	204	TCA (S) -> TTA (L)			611	204	TCA (S) -> TTA (L)		611	204	TCA (S) -> TTA (L)		611	204	TCA (S) -> TTA (L)		1193	398	TCA (S) -> TTA (L)		830	277	TCA (S) -> TTA (L)		737	246	CCA (P) -> CTA (L)		836	279	TCA (S) -> TTA (L)		611	204	TCA (S) -> TTA (L)		737	246	CCA (P) -> CTA (L)		1193	398	TCA (S) -> TTA (L)
	611	204	TCA (S) -> TTA (L)		704	235	TCC (S) -> TTC (F)			704	235	TCC (S) -> TTC (F)		704	235	TCC (S) -> TTC (F)		704	235	TCC (S) -> TTC (F)		1481	494	CCA (P) -> CTA (L)		836	279	TCA (S) -> TTA (L)		830	277	TCA (S) -> TTA (L)		1193	398	TCA (S) -> TTA (L)		704	235	TCC (S) -> TTC (F)		830	277	TCA (S) -> TTA (L)		1481	494	CCA (P) -> CTA (L)
	704	235	TCC (S) -> TTC (F)		737	246	CCA (P) -> CTA (L)			737	246	CCA (P) -> CTA (L)		737	246	CCA (P) -> CTA (L)		737	246	CCA (P) -> CTA (L)	ndhD	47	16	TCC (S) -> TTC (F)		1193	398	TCA (S) -> TTA (L)		836	279	TCA (S) -> TTA (L)		1481	494	CCA (P) -> CTA (L)		737	246	CCA (P) -> CTA (L)		836	279	TCA (S) -> TTA (L)	ndhD	47	16	TCC (S) -> TTC (F)
	737	246	CCA (P) -> CTA (L)		830	277	TCA (S) -> TTA (L)			830	277	TCA (S) -> TTA (L)		830	277	TCA (S) -> TTA (L)		830	277	TCA (S) -> TTA (L)		67	23	CTT (L) -> TTT (F)		1481	494	CCA (P) -> CTA (L)		1193	398	TCA (S) -> TTA (L)	ndhD	47	16	TCT (S) -> TTT (F)		830	277	TCA (S) -> TTA (L)		1193	398	TCA (S) -> TTA (L)		67	23	CTT (L) -> TTT (F)
	830	277	TCA (S) -> TTA (L)		836	279	TCA (S) -> TTA (L)			836	279	TCA (S) -> TTA (L)		836	279	TCA (S) -> TTA (L)		836	279	TCA (S) -> TTA (L)		305	102	TCA (S) -> TTA (L)	ndhD	47	16	TCC (S) -> TTC (F)		1481	494	CCA (P) -> CTA (L)		67	23	CTT (L) -> TTT (F)		836	279	TCA (S) -> TTA (L)		1481	494	CCA (P) -> CTA (L)		305	102	TCA (S) -> TTA (L)
	836	279	TCA (S) -> TTA (L)		1181	394	TCG (S) -> TTG (L)			1181	394	TCG (S) -> TTG (L)		1181	394	TCG (S) -> TTG (L)		1181	394	TCG (S) -> TTG (L)		383	128	TCA (S) -> TTA (L)		67	23	CTT (L) -> TTT (F)	ndhD	47	16	TCC (S) -> TTC (F)		383	128	TCA (S) -> TTA (L)		1112	371	TCA (S) -> TTA (L)	ndhD	47	16	TCT (S) -> TTT (F)		383	128	TCA (S) -> TTA (L)
	1112	371	TCA (S) -> TTA (L)		1193	398	TCA (S) -> TTA (L)			1193	398	TCA (S) -> TTA (L)		1193	398	TCA (S) -> TTA (L)		1193	398	TCA (S) -> TTA (L)		674	225	TCA (S) -> TTA (L)		305	102	TCA (S) -> TTA (L)		67	23	CTT (L) -> TTT (F)		674	225	TCA (S) -> TTA (L)		1193	398	TCA (S) -> TTA (L)		67	23	CTT (L) -> TTT (F)		674	225	TCA (S) -> TTA (L)
	1193	398	TCA (S) -> TTA (L)		1481	494	CCA (P) -> CTA (L)			1481	494	CCA (P) -> CTA (L)		1481	494	CCA (P) -> CTA (L)		1481	494	CCA (P) -> CTA (L)		887	296	CCT (P) -> CTT (L)		383	128	TCA (S) -> TTA (L)		305	102	TCA (S) -> TTA (L)		1298	433	TCA (S) -> TTA (L)		1481	494	CCA (P) -> CTA (L)		305	102	TCA (S) -> TTA (L)		887	296	CCT (P) -> CTT (L)
	1481	494	CCA (P) -> CTA (L)	ndhD	2	1	ACG (T) -> ATG (M)		ndhD	2	1	ACG (T) -> ATG (M)	ndhD	2	1	ACG (T) -> ATG (M)	ndhD	2	1	ACG (T) -> ATG (M)		1298	433	TCA (S) -> TTA (L)		674	225	TCA (S) -> TTA (L)		383	128	TCA (S) -> TTA (L)		1405	469	CTT (L) -> TTT (F)	ndhD	47	16	TCC (S) -> TTC (F)		383	128	TCA (S) -> TTA (L)		1298	433	TCA (S) -> TTA (L)
ndhD	47	16	TCC (S) -> TTC (F)		47	16	TCT (S) -> TTT (F)			47	16	TCT (S) -> TTT (F)		47	16	TCT (S) -> TTT (F)		47	16	TCT (S) -> TTT (F)		1310	437	TCA (S) -> TTA (L)		1298	433	TCA (S) -> TTA (L)		674	225	TCA (S) -> TTA (L)	ndhF	290	97	TCG (S) -> TTG (L)		67	23	CTT (L) -> TTT (F)		674	225	TCA (S) -> TTA (L)		1310	437	TCA (S) -> TTA (L)
	67	23	CTT (L) -> TTT (F)		67	23	CTT (L) -> TTT (F)			67	23	CTT (L) -> TTT (F)		67	23	CTT (L) -> TTT (F)		67	23	CTT (L) -> TTT (F)		1405	469	CTT (L) -> TTT (F)		1310	437	TCA (S) -> TTA (L)		1298	433	TCA (S) -> TTA (L)		424	142	CCC (P) -> TCC (S)		154	52	CGC (R) -> TGC (C)		1298	433	TCA (S) -> TTA (L)		1405	469	CTT (L) -> TTT (F)
	383	128	TCA (S) -> TTA (L)		305	102	TCA (S) -> TTA (L)			305	102	TCA (S) -> TTA (L)		305	102	TCA (S) -> TTA (L)		305	102	TCA (S) -> TTA (L)	ndhF	290	97	TCG (S) -> TTG (L)		1405	469	CTT (L) -> TTT (F)		1310	437	TCA (S) -> TTA (L)		442	148	CAT (H) -> TAT (Y)		383	128	TCA (S) -> TTA (L)		1405	469	CTT (L) -> TTT (F)	ndhF	290	97	TCG (S) -> TTG (L)
	674	225	TCA (S) -> TTA (L)		313	105	CGG (R) -> TGG (W)			313	105	CGG (R) -> TGG (W)		313	105	CGG (R) -> TGG (W)		313	105	CGG (R) -> TGG (W)		424	142	CCC (P) -> TCC (S)	ndhF	290	97	TCG (S) -> TTG (L)		1405	469	CTT (L) -> TTT (F)		674	225	TCA (S) -> TTA (L)		674	225	TCA (S) -> TTA (L)	ndhF	290	97	TCG (S) -> TTG (L)		424	142	CCC (P) -> TCC (S)
	1298	433	TCA (S) -> TTA (L)		674	225	TCA (S) -> TTA (L)			674	225	TCA (S) -> TTA (L)		674	225	TCA (S) -> TTA (L)		674	225	TCA (S) -> TTA (L)		442	148	CAT (H) -> TAT (Y)		424	142	CCC (P) -> TCC (S)	ndhF	290	97	TCG (S) -> TTG (L)		1517	506	TCC (S) -> TTC (F)		953	318	ACA (T) -> ATA (I)		424	142	CCC (P) -> TCC (S)		442	148	CAT (H) -> TAT (Y)
	1310	437	TCA (S) -> TTA (L)		878	293	TCA (S) -> TTA (L)			878	293	TCA (S) -> TTA (L)		878	293	TCA (S) -> TTA (L)		878	293	TCA (S) -> TTA (L)		674	225	TCA (S) -> TTA (L)		442	148	CAT (H) -> TAT (Y)		424	142	CCC (P) -> TCC (S)		1925	642	GCT (A) -> GTT (V)		1298	433	TCA (S) -> TTA (L)		442	148	CAT (H) -> TAT (Y)		674	225	TCA (S) -> TTA (L)
	1405	469	CTT (L) -> TTT (F)		1298	433	TCA (S) -> TTA (L)			1298	433	TCA (S) -> TTA (L)		1298	433	TCA (S) -> TTA (L)		1298	433	TCA (S) -> TTA (L)		1517	506	TCC (S) -> TTC (F)		674	225	TCA (S) -> TTA (L)		442	148	CAT (H) -> TAT (Y)		2069	690	TCT (S) -> TTT (F)		1310	437	TCA (S) -> TTA (L)		674	225	TCA (S) -> TTA (L)		1517	506	TCC (S) -> TTC (F)
ndhF	290	97	CCG (P) -> CTG (L)		1310	437	TCA (S) -> TTA (L)			1310	437	TCA (S) -> TTA (L)		1310	437	TCA (S) -> TTA (L)		1310	437	TCA (S) -> TTA (L)		1925	642	GCT (A) -> GTT (V)		1517	506	TCC (S) -> TTC (F)		674	225	TCA (S) -> TTA (L)	ndhG	41	14	TCT (S) -> TTT (F)		1405	469	CTT (L) -> TTT (F)		1517	506	TCC (S) -> TTC (F)		1925	642	GCT (A) -> GTT (V)
	424	142	CCC (P) -> TCC (S)		1405	469	CTT (L) -> TTT (F)			1405	469	CTT (L) -> TTT (F)		1405	469	CTT (L) -> TTT (F)		1405	469	CTT (L) -> TTT (F)		2069	690	TCT (S) -> TTT (F)		1925	642	GCT (A) -> GTT (V)		1517	506	TCC (S) -> TTC (F)		314	105	ACA (T) -> ATA (I)	ndhF	290	97	TCG (S) -> TTG (L)		1925	642	GCT (A) -> GTT (V)		2069	690	TCT (S) -> TTT (F)
	442	148	CAT (H) -> TAT (Y)	ndhF	290	97	TCG (S) -> TTG (L)		ndhF	290	97	TCG (S) -> TTG (L)	ndhF	290	97	TCG (S) -> TTG (L)	ndhF	290	97	TCG (S) -> TTG (L)	ndhG	41	14	TCT (S) -> TTT (F)		2069	690	TCT (S) -> TTT (F)		1925	642	GCT (A) -> GTT (V)		413	138	ACA (T) -> ATA (I)		424	142	CCC (P) -> TCC (S)		2069	690	TCT (S) -> TTT (F)	ndhG	41	14	TCT (S) -> TTT (F)
	674	225	TCA (S) -> TTA (L)		424	142	CCC (P) -> TCC (S)			424	142	CCC (P) -> TCC (S)		424	142	CCC (P) -> TCC (S)		424	142	CCC (P) -> TCC (S)		155	52	CCA (P) -> CTA (L)	ndhG	41	14	TCT (S) -> TTT (F)		2069	690	TCT (S) -> TTT (F)	petB	118	40	CAT (H) -> TAT (Y)		442	148	CAC (H) -> TAC (Y)	ndhG	41	14	TCT (S) -> TTT (F)		155	52	CCA (P) -> CTA (L)
	1931	644	GCT (A) -> GTT (V)		442	148	CAT (H) -> TAT (Y)			442	148	CAT (H) -> TAT (Y)		442	148	CAT (H) -> TAT (Y)		442	148	CAT (H) -> TAT (Y)		314	105	ACA (T) -> ATA (I)		155	52	CCA (P) -> CTA (L)	ndhG	41	14	TCT (S) -> TTT (F)		629	210	TCA (S) -> TTA (L)		674	225	TCA (S) -> TTA (L)		314	105	ACA (T) -> ATA (I)		314	105	ACA (T) -> ATA (I)
ndhG	41	14	TCT (S) -> TTT (F)		674	225	TCA (S) -> TTA (L)			674	225	TCA (S) -> TTA (L)		674	225	TCA (S) -> TTA (L)		674	225	TCA (S) -> TTA (L)		413	138	ACA (T) -> ATA (I)		314	105	ACA (T) -> ATA (I)		314	105	ACA (T) -> ATA (I)	psbE	107	36	TCA (S) -> TTA (L)		1931	644	GCT (A) -> GTT (V)		413	138	ACA (T) -> ATA (I)		413	138	ACA (T) -> ATA (I)
	155	52	CCA (P) -> CTA (L)		1301	434	ACA (T) -> ATA (I)			1301	434	ACA (T) -> ATA (I)		1301	434	ACA (T) -> ATA (I)		1301	434	ACA (T) -> ATA (I)	petB	100	34	CAT (H) -> TAT (Y)		413	138	ACA (T) -> ATA (I)		413	138	ACA (T) -> ATA (I)	psbL	2	1	ACG (T) -> ATG (M)		2075	692	TCT (S) -> TTT (F)	petB	100	34	CAT (H) -> TAT (Y)	petB	100	34	CAT (H) -> TAT (Y)
	314	105	ACA (T) -> ATA (I)		1922	641	GCT (A) -> GTT (V)			1922	641	GCT (A) -> GTT (V)		1922	641	GCT (A) -> GTT (V)		1922	641	GCT (A) -> GTT (V)		611	204	TCA (S) -> TTA (L)	petB	100	34	CAT (H) -> TAT (Y)	petB	106	36	CAT (H) -> TAT (Y)	rpl2	65	22	GCG (A) -> GTG (V)	ndhG	41	14	TCT (S) -> TTT (F)		611	204	TCA (S) -> TTA (L)		611	204	TCA (S) -> TTA (L)
	413	138	ACA (T) -> ATA (I)		2066	689	TCT (S) -> TTT (F)			2066	689	TCT (S) -> TTT (F)		2066	689	TCT (S) -> TTT (F)		2066	689	TCT (S) -> TTT (F)	psbE	107	36	TCA (S) -> TTA (L)		611	204	TCA (S) -> TTA (L)		617	206	TCA (S) -> TTA (L)		593	198	GCG (A) -> GTG (V)		155	52	CCA (P) -> CTA (L)	psbE	107	36	TCA (S) -> TTA (L)	psbE	107	36	TCA (S) -> TTA (L)
petB	100	34	CAC (H) -> TAC (Y)	ndhG	41	14	TCT (S) -> TTT (F)		ndhG	41	14	TCT (S) -> TTT (F)	ndhG	41	14	TCT (S) -> TTT (F)	ndhG	41	14	TCT (S) -> TTT (F)	psbL	2	1	ACG (T) -> ATG (M)	psbE	107	36	TCA (S) -> TTA (L)	psbE	107	36	TCA (S) -> TTA (L)	rpl20	223	75	CCC (P) -> TCC (S)		314	105	ACA (T) -> ATA (I)	psbL	2	1	ACG (T) -> ATG (M)	psbL	2	1	ACG (T) -> ATG (M)
	611	204	TCA (S) -> TTA (L)		116	39	TCG (S) -> TTG (L)			116	39	TCG (S) -> TTG (L)		116	39	TCG (S) -> TTG (L)		116	39	TCG (S) -> TTG (L)	rpl2	65	22	GCG (A) -> GTG (V)	psbL	2	1	ACG (T) -> ATG (M)	psbL	2	1	ACG (T) -> ATG (M)		302	101	TCA (S) -> TTA (L)		413	138	ACA (T) -> ATA (I)	rpl2	65	22	GCG (A) -> GTG (V)	rpl2	65	22	GCG (A) -> GTG (V)
petG	17	6	TCA (S) -> TTA (L)		155	52	CCA (P) -> CTA (L)			155	52	CCA (P) -> CTA (L)		155	52	CCA (P) -> CTA (L)		155	52	CCA (P) -> CTA (L)		596	199	GCG (A) -> GTG (V)	rpl2	65	22	GCG (A) -> GTG (V)	rpl2	65	22	GCG (A) -> GTG (V)	rpoA	368	123	TCA (S) -> TTA (L)	petB	100	34	CAC (H) -> TAC (Y)		593	198	GCG (A) -> GTG (V)		593	198	GCG (A) -> GTG (V)
psbE	107	36	TCA (S) -> TTA (L)		314	105	ACA (T) -> ATA (I)			314	105	ACA (T) -> ATA (I)		314	105	ACA (T) -> ATA (I)		314	105	ACA (T) -> ATA (I)	rpl20	223	75	CCC (P) -> TCC (S)		596	199	GCG (A) -> GTG (V)		596	199	GCG (A) -> GTG (V)	rpoB	341	114	TCT (S) -> TTT (F)		611	204	TCA (S) -> TTA (L)	rpl20	223	75	CCC (P) -> TCC (S)	rpl20	223	75	CCC (P) -> TCC (S)
psbF	77	26	TCT (S) -> TTT (F)		413	138	ACA (T) -> ATA (I)			413	138	ACA (T) -> ATA (I)		413	138	ACA (T) -> ATA (I)		413	138	ACA (T) -> ATA (I)		302	101	TCA (S) -> TTA (L)	rpl2	223	75	CCC (P) -> TCC (S)	rpl2	223	75	CCC (P) -> TCC (S)		476	159	TCA (S) -> TTA (L)	petG	17	6	TCA (S) -> TTA (L)		302	101	TCA (S) -> TTA (L)		302	101	TCA (S) -> TTA (L)
psbL	2	1	ACG (T) -> ATG (M)	petB	100	34	CAT (H) -> TAT (Y)		petB	100	34	CAT (H) -> TAT (Y)	petB	100	34	CAT (H) -> TAT (Y)	petB	100	34	CAT (H) -> TAT (Y)	rpoA	368	123	TCA (S) -> TTA (L)		302	101	TCA (S) -> TTA (L)		302	101	TCA (S) -> TTA (L)		554	185	TCA (S) -> TTA (L)	psbE	107	36	TCA (S) -> TTA (L)	rpoA	368	123	TCA (S) -> TTA (L)	rpoA	368	123	TCA (S) -> TTA (L)
rpl2	65	22	GCG (A) -> GTG (V)		611	204	TCA (S) -> TTA (L)			611	204	TCA (S) -> TTA (L)		611	204	TCA (S) -> TTA (L)		611	204	TCA (S) -> TTA (L)	rpoB	341	114	TCT (S) -> TTT (F)	rpoA	368	123	TCA (S) -> TTA (L)	rpoA	365	122	TCA (S) -> TTA (L)		569	190	TCA (S) -> TTA (L)	psbF	77	26	TCT (S) -> TTT (F)	rpoB	341	114	TCT (S) -> TTT (F)	rpoB	341	114	TCT (S) -> TTT (F)
rpoA	368	123	TCA (S) -> TTA (L)	petG	17	6	TCA (S) -> TTA (L)		petG	17	6	TCA (S) -> TTA (L)	petG	17	6	TCA (S) -> TTA (L)	petG	17	6	TCA (S) -> TTA (L)		476	159	TCA (S) -> TTA (L)	rpoB	341	114	TCT (S) -> TTT (F)	rpoB	341	114	TCT (S) -> TTT (F)		626	209	CCA (P) -> CTA (L)	psbL	2	1	ACG (T) -> ATG (M)		476	159	TCA (S) -> TTA (L)		476	159	TCA (S) -> TTA (L)
rpoB	341	114	TCT (S) -> TTT (F)	psbE	107	36	TCA (S) -> TTA (L)		psbE	107	36	TCA (S) -> TTA (L)	psbE	107	36	TCA (S) -> TTA (L)	psbE	107	36	TCA (S) -> TTA (L)		554	185	TCA (S) -> TTA (L)		476	159	TCA (S) -> TTA (L)		476	159	TCA (S) -> TTA (L)		1970	657	TCA (S) -> TTA (L)	rpl2	65	22	GCG (A) -> GTG (V)		554	185	TCA (S) -> TTA (L)		554	185	TCA (S) -> TTA (L)
	476	159	TCA (S) -> TTA (L)	psbF	77	26	TCT (S) -> TTT (F)		psbF	77	26	TCT (S) -> TTT (F)	psbF	77	26	TCT (S) -> TTT (F)	psbF	77	26	TCT (S) -> TTT (F)		569	190	TCA (S) -> TTA (L)		554	185	TCA (S) -> TTA (L)		554	185	TCA (S) -> TTA (L)		2003	668	TCT (S) -> TTT (F)	rpl20	223	75	CCC (P) -> TCC (S)		569	190	TCA (S) -> TTA (L)		569	190	TCA (S) -> TTA (L)
	554	185	TCA (S) -> TTA (L)	psbL	2	1	ACG (T) -> ATG (M)		psbL	2	1	ACG (T) -> ATG (M)	rpl2	223	75	CCC (P) -> TCC (S)	rpl2	223	75	CCC (P) -> TCC (S)		626	209	CCA (P) -> CTA (L)		569	190	TCA (S) -> TTA (L)		569	190	TCA (S) -> TTA (L)		2429	810	TCA (S) -> TTA (L)		302	101	TCA (S) -> TTA (L)		626	209	CCA (P) -> CTA (L)		626	209	CCA (P) -> CTA (L)
	569	190	TCA (S) -> TTA (L)	rpl2	223	75	CCC (P) -> TCC (S)		rpl2	223	75	CCC (P) -> TCC (S)		302	101	TCA (S) -> TTA (L)		302	101	TCA (S) -> TTA (L)		1970	657	TCA (S) -> TTA (L)		626	209	CCA (P) -> CTA (L)		626	209	CCA (P) -> CTA (L)	rpoC1	302	101	TCT (S) -> TTT (F)	rpoA	368	123	TCA (S) -> TTA (L)		1970	657	TCA (S) -> TTA (L)		1970	657	TCA (S) -> TTA (L)
	626	209	CCA (P) -> CTA (L)		302	101	TCA (S) -> TTA (L)			302	101	TCA (S) -> TTA (L)	rpoA	368	123	TCA (S) -> TTA (L)	rpoA	368	123	TCA (S) -> TTA (L)		2003	668	TCT (S) -> TTT (F)		1970	657	TCA (S) -> TTA (L)		1967	656	TCA (S) -> TTA (L)		1571	524	ACG (T) -> ATG (M)	rpoB	341	114	TCT (S) -> TTT (F)		2003	668	TCT (S) -> TTT (F)		2003	668	TCT (S) -> TTT (F)
	1970	657	TCA (S) -> TTA (L)	rpoA	368	123	TCA (S) -> TTA (L)		rpoA	368	123	TCA (S) -> TTA (L)		821	274	TCA (S) -> TTA (L)		821	274	TCA (S) -> TTA (L)		2429	810	TCA (S) -> TTA (L)		2003	668	TCT (S) -> TTT (F)		2000	667	TCT (S) -> TTT (F)		1708	570	CAC (H) -> TAC (Y)		476	159	TCA (S) -> TTA (L)		2429	810	TCA (S) -> TTA (L)		2429	810	TCA (S) -> TTA (L)
	2003	668	TCT (S) -> TTT (F)		821	274	TCA (S) -> TTA (L)			821	274	TCA (S) -> TTA (L)	rpoB	341	114	TCT (S) -> TTT (F)	rpoB	341	114	TCT (S) -> TTT (F)	rpoC1	281	94	TCT (S) -> TTT (F)		2429	810	TCA (S) -> TTA (L)		2423	808	TCA (S) -> TTA (L)	rpoC2	206	69	ACA (T) -> ATA (I)		554	185	TCA (S) -> TTA (L)	rpoC1	302	101	TCT (S) -> TTT (F)	rpoC1	281	94	TCT (S) -> TTT (F)
	2429	810	TCA (S) -> TTA (L)	rpoB	341	114	TCT (S) -> TTT (F)		rpoB	341	114	TCT (S) -> TTT (F)		476	159	TCA (S) -> TTA (L)		476	159	TCA (S) -> TTA (L)		1550	517	ACG (T) -> ATG (M)	rpoC	281	94	TCT (S) -> TTT (F)	rpoC	302	101	TCT (S) -> TTT (F)		548	183	ACA (T) -> ATA (I)		569	190	TCA (S) -> TTA (L)		410	137	TCA (S) -> TTA (L)		389	130	TCA (S) -> TTA (L)
rpoC	41	14	TCA (S) -> TTA (L)		476	159	TCA (S) -> TTA (L)			476	159	TCA (S) -> TTA (L)		554	185	TCA (S) -> TTA (L)		554	185	TCA (S) -> TTA (L)		1687	563	CAC (H) -> TAC (Y)		389	130	TCA (S) -> TTA (L)		457	153	CCA (P) -> TCA (S)		842	281	TCT (S) -> TTT (F)		626	209	CCA (P) -> CTA (L)		1571	524	ACG (T) -> ATG (M)		1550	517	ACG (T) -> ATG (M)
	281	94	TCT (S) -> TTT (F)		554	185	CCA (P) -> CTA (L)			554	185	CCA (P) -> CTA (L)		569	190	TCA (S) -> TTA (L)		569	190	TCA (S) -> TTA (L)	rpoC2	194	65	ACA (T) -> ATA (I)		1550	517	ACG (T) -> ATG (M)		1502	501	ACG (T) -> ATG (M)		1393	465	CAC (H) -> TAC (Y)		1226	409	TCT (S) -> TTT (F)	rpoC2	194	65	ACA (T) -> ATA (I)		1687	563	CAC (H) -> TAC (Y)
	389	130	TCA (S) -> TTA (L)		569	190	TCA (S) -> TTA (L)			569	190	TCA (S) -> TTA (L)		626	209	CCA (P) -> CTA (L)		626	209	CCA (P) -> CTA (L)		536	179	ACA (T) -> ATA (I)	rpoC	194	65	ACA (T) -> ATA (I)		1916	639	ACA (T) -> ATA (I)		1594	532	CCC (P) -> TTC (F)		1970	657	TCA (S) -> TTA (L)		536	179	ACA (T) -> ATA (I)	rpoC2	206	69	ACA (T) -> ATA (I)
	617	206	CCG (P) -> CTG (L)		626	209	CCA (P) -> CTA (L)			626	209	CCA (P) -> CTA (L)		1970	657	TCA (S) -> TTA (L)		1970	657	TCA (S) -> TTA (L)		830	277	TCT (S) -> TTT (F)		536	179	ACA (T) -> ATA (I)	rpoC	206	69	ACA (T) -> ATA (I)		1595	532	CCC (P) -> TTC (F)		2003	668	TCT (S) -> TTT (F)		830	277	TCT (S) -> TTT (F)		548	183	ACA (T) -> ATA (I)
	1550	517	ACG (T) -> ATG (M)		1970	657	TCA (S) -> TTA (L)			1970	657	TCA (S) -> TTA (L)		2003	668	TCT (S) -> TTT (F)		2003	668	TCT (S) -> TTT (F)		1381	461	CAC (H) -> TAC (Y)		830	277	TCT (S) -> TTT (F)		548	183	ACA (T) -> ATA (I)		1973	658	TCT (S) -> TTT (F)		2429	810	TCA (S) -> TTA (L)		1381	461	CAC (H) -> TAC (Y)		842	281	TCT (S) -> TTT (F)
	1687	563	CAC (H) -> TAC (Y)		2003	668	TCT (S) -> TTT (F)			2003	668	TCT (S) -> TTT (F)		2429	810	TCA (S) -> TTA (L)		2429	810	TCA (S) -> TTA (L)		1582	528	CCC (P) -> TTC (F)		1381	461	CAC (H) -> TAC (Y)		842	281	TCT (S) -> TTT (F)		2317	773	CGG (R) -> TGG (W)	rpoC1	62	21	TCA (S) -> TTA (L)		1582	528	CCC (P) -> TTC (F)		1393	465	CAC (H) -> TAC (Y)
rpoC	194	65	ACA (T) -> ATA (I)		2429	810	TCA (S) -> TTA (L)			2429	810	TCA (S) -> TTA (L)	rpoC	62	21	TCA (S) -> TTA (L)	rpoC	62	21	TCA (S) -> TTA (L)		1583	528	CCC (P) -> TTC (F)		1582	528	CCC (P) -> TTC (F)		1393	465	CAC (H) -> TAC (Y)		2351	784	TCA (S) -> TTA (L)		302	101	TCT (S) -> TTT (F)		1583	528	CCC (P) -> TTC (F)		1594	532	CCC (P) -> TTC (F)
	830	277	TCT (S) -> TTT (F)	rpoC	62	21	TCA (S) -> TTA (L)		rpoC	62	21	TCA (S) -> TTA (L)		302	101	TCT (S) -> TTT (F)		302	101	TCT (S) -> TTT (F)		1961	654	TCT (S) -> TTT (F)		1583	528	CCC (P) -> TTC (F)		1594	532	CCC (P) -> TTC (F)		2594	865	GCT (A) -> GTT (V)		410	137	TCA (S) -> TTA (L)		1961	654	TCT (S) -> TTT (F)		1595	532	CCC (P) -> TTC (F)
	1381	461	CAC (H) -> TAC (Y)		302	101	TCT (S) -> TTT (F)			302	101	TCT (S) -> TTT (F)		410	137	TCA (S) -> TTA (L)		410	137	TCA (S) -> TTA (L)		2302	768	CGG (R) -> TGG (W)		1961	654	TCT (S) -> TTT (F)		1595	532	CCC (P) -> TTC (F)		2980	994	CCA (P) -> TCA (S)		638	213	CCG (P) -> CTG (L)		2305	769	CGG (R) -> TGG (W)		1973	658	TCT (S) -> TTT (F)
	1582	528	CCC (P) -> TTC (F)		410	137	TCA (S) -> TTA (L)			410	137	TCA (S) -> TTA (L)		638	213	CCG (P) -> CTG (L)		638	213	CCG (P) -> CTG (L)		2336	779	TCA (S) -> TTA (L)		2305	769	CGG (R) -> TGG (W)		1973	658	TCT (S) -> TTT (F)		2993	998	TCA (S) -> TTA (L)		1571	524	ACG (T) -> ATG (M)		2339	780	TCA (S) -> TTA (L)		2317	773	CGG (R) -> TGG (W)
	1583	528	CCC (P) -> TTC (F)		638	213	CCG (P) -> CTG (L)			638	213	CCG (P) -> CTG (L)		1571	524	ACG (T) -> ATG (M)		1571	524	ACG (T) -> ATG (M)		2579	860	GCT (A) -> GTT (V)		2339	780	TCA (S) -> TTA (L)		2342	781	TCA (S) -> TTA (L)		3152	1051	TCG (S) -> TTG (L)		1708	570	CAC (H) -> TAC (Y)		2582	861	GCT (A) -> GTT (V)		2351	784	TCA (S) -> TTA (L)
	1961	654	TCT (S) -> TTT (F)		1571	524	ACG (T) -> ATG (M)			1571	524	ACG (T) -> ATG (M)	rpoC	206	69	ACA (T) -> ATA (I)	rpoC	206	69	ACA (T) -> ATA (I)		2965	989	CCA (P) -> TCA (S)		2582	861	GCT (A) -> GTT (V)		2585	862	GCT (A) -> GTT (V)		3734	1245	TCA (S) -> TTA (L)	rpoC2	206	69	ACA (T) -> ATA (I)		2968	990	CCA (P) -> TCA (S)		2594	865	GCT (A) -> GTT (V)
	2290	764	CGG (R) -> TGG (W)	rpoC	206	69	ACA (T) -> ATA (I)		rpoC	206	69	ACA (T) -> ATA (I)		548	183	ACC (T) -> ATC (I)		548	183	ACC (T) -> ATC (I)		2978	993	TCA (S) -> TTA (L)		2968	990	CCA (P) -> TCA (S)		2971	991	CCA (P) -> TCA (S)	rps2	248	83	TCG (S) -> TTG (L)		842	281	TCT (S) -> TTT (F)		2981	994	TCA (S) -> TTA (L)		2980	994	CCA (P) -> TCA (S)
	2324	775	TCA (S) -> TTA (L)		548	183	ACC (T) -> ATC (I)			548	183	ACC (T) -> ATC (I)		842	281	TCT (S) -> TTT (F)		842	281	TCT (S) -> TTT (F)		3137	1046	TCG (S) -> TTG (L)		2981	994	TCA (S) -> TTA (L)		2984	995	TCA (S) -> TTA (L)		314	105	TCA (S) -> TTA (L)		1393	465	CAC (H) -> TAC (Y)		3140	1047	TCG (S) -> TTG (L)		2993	998	TCA (S) -> TTA (L)
	2567	856	GCT (A) -> GTT (V)		842	281	TCT (S) -> TTT (F)			842	281	TCT (S) -> TTT (F)		1232	411	GCT (A) -> GTT (V)		1232	411	GCT (A) -> GTT (V)		3719	1240	TCA (S) -> TTA (L)		3140	1047	TCG (S) -> TTG (L)		3143	1048	TCG (S) -> TTG (L)		607	203	CCG (P) -> TCG (S)		1453	485	CGC (R) -> TGC (C)	rps2	248	83	TCG (S) -> TTG (L)		3152	1051	TCG (S) -> TTG (L)
	2953	985	CCA (P) -> TCA (S)		1393	465	CAC (H) -> TAC (Y)			1393	465	CAC (H) -> TAC (Y)		1393	465	CAC (H) -> TAC (Y)		1393	465	CAC (H) -> TAC (Y)	rps2	248	83	TCG (S) -> TTG (L)		3722	1241	TCA (S) -> TTA (L)		3734	1245	ACT (T) -> ATT (I)	rps8	293	98	TCA (S) -> TTA (L)		1594	532	CCC (P) -> TTC (F)		314	105	TCA (S) -> TTA (L)		3734	1245	TCA (S) -> TTA (L)
	2966	989	TCA (S) -> TTA (L)		1594	532	CCC (P) -> TTC (F)			1594	532	CCC (P) -> TTC (F)		1594	532	CCC (P) -> TTC (F)		1594	532	CCC (P) -> TTC (F)		314	105	TCA (S) -> TTA (L)	rps2	248	83	TCG (S) -> TTG (L)	rps2	248	83	TCG (S) -> TTG (L)	rps14	80	27	TCA (S) -> TTA (L)		1595	532	CCC (P) -> TTC (F)		607	203	CCG (P) -> TCG (S)	rps2	248	83	TCG (S) -> TTG (L)
	3125	1042	TCG (S) -> TTG (L)		1595	532	CCC (P) -> TTC (F)			1595	532	CCC (P) -> TTC (F)		1595	532	CCC (P) -> TTC (F)		1595	532	CCC (P) -> TTC (F)		607	203	CCG (P) -> TCG (S)		314	105	TCA (S) -> TTA (L)		314	105	TCA (S) -> TTA (L)		149	50	CCA (P) -> CTA (L)		1973	658	TCT (S) -> TTT (F)	rps8	293	98	TCA (S) -> TTA (L)		314	105	TCA (S) -> TTA (L)
	3176	1059	ACT (T) -> ATT (I)		1973	658	TCT (S) -> TTT (F)			1973	658	TCT (S) -> TTT (F)		1973	658	TCT (S) -> TTT (F)		1973	658	TCT (S) -> TTT (F)	rps8	293	98	TCA (S) -> TTA (L)		607	203	CCG (P) -> TCG (S)		607	203	CCG (P) -> TCG (S)	rps16	212	71	TCA (S) -> TTA (L)		2317	773	CGG (R) -> TGG (W)	rps14	80	27	TCA (S) -> TTA (L)		607	203	CCG (P) -> TCG (S)
	3707	1236	TCA (S) -> TTA (L)		2317	773	CGG (R) -> TGG (W)			2317	773	CGG (R) -> TGG (W)		2317	773	CGG (R) -> TGG (W)		2317	773	CGG (R) -> TGG (W)	rps14	80	27	TCA (S) -> TTA (L)	rps8	293	98	TCA (S) -> TTA (L)	rps8	290	97	TCA (S) -> TTA (L)	ycf3	44	15	TCT (S) -> TTT (F)		2351	784	TCA (S) -> TTA (L)		149	50	CCA (P) -> CTA (L)	rps8	293	98	TCA (S) -> TTA (L)
rps2	248	83	TCG (S) -> TTG (L)		2351	784	TCA (S) -> TTA (L)			2351	784	TCA (S) -> TTA (L)		2351	784	TCA (S) -> TTA (L)		2351	784	TCA (S) -> TTA (L)		149	50	CCA (P) -> CTA (L)	rps1	80	27	TCA (S) -> TTA (L)	rps1	80	27	TCA (S) -> TTA (L)		191	64	CCA (P) -> CTA (L)		2594	865	GCT (A) -> GTT (V)	rps16	179	60	TCA (S) -> TTA (L)	rps14	80	27	TCA (S) -> TTA (L)
	314	105	TCA (S) -> TTA (L)		2594	865	GCT (A) -> GTT (V)			2594	865	GCT (A) -> GTT (V)		2594	865	GCT (A) -> GTT (V)		2594	865	GCT (A) -> GTT (V)	rps16	212	71	TCA (S) -> TTA (L)		149	50	CCA (P) -> CTA (L)		146	49	CCA (P) -> CTA (L)		326	109	TCT (S) -> TTT (F)		2980	994	CCA (P) -> TCA (S)	ycf3	44	15	TCT (S) -> TTT (F)		149	50	CCA (P) -> CTA (L)
	607	203	CCG (P) -> TCG (S)		2993	998	TCA (S) -> TTA (L)			2993	998	TCA (S) -> TTA (L)		2993	998	TCA (S) -> TTA (L)		2993	998	TCA (S) -> TTA (L)	ycf3	44	15	TCT (S) -> TTT (F)	rps1	212	71	TCA (S) -> TTA (L)	rps1	212	71	TCA (S) -> TTA (L)						2993	998	TCA (S) -> TTA (L)		191	64	CCA (P) -> CTA (L)	rps16	209	70	TCA (S) -> TTA (L)
rps8	293	98	TCG (S) -> TTG (L)		3152	1051	TCG (S) -> TTG (L)			3152	1051	TCG (S) -> TTG (L)		3152	1051	TCG (S) -> TTG (L)		3152	1051	TCG (S) -> TTG (L)		191	64	CCA (P) -> CTA (L)	ycf3	44	15	TCT (S) -> TTT (F)	ycf3	191	64	CCA (P) -> CTA (L)						3152	1051	TCG (S) -> TTG (L)		326	109	TCT (S) -> TTT (F)	ycf3	44	15	TCT (S) -> TTT (F)
rps1	80	27	TCA (S) -> TTA (L)		3740	1247	TCA (S) -> TTA (L)			3740	1247	TCA (S) -> TTA (L)		3740	1247	TCA (S) -> TTA (L)		3740	1247	TCA (S) -> TTA (L)		326	109	TCT (S) -> TTT (F)		191	64	CCA (P) -> CTA (L)		326	109	TCT (S) -> TTT (F)						3734	1245	TCA (S) -> TTA (L)						191	64	CCA (P) -> CTA (L)
	149	50	CCA (P) -> CTA (L)	rps2	248	83	TCG (S) -> TTG (L)		rps2	248	83	TCG (S) -> TTG (L)	rps2	248	83	TCG (S) -> TTG (L)	rps2	248	83	TCG (S) -> TTG (L)						326	109	TCT (S) -> TTT (F)									rps2	248	83	TCG (S) -> TTG (L)						326	109	TCT (S) -> TTT (F)
rps1	179	60	TCA (S) -> TTA (L)		314	105	TCA (S) -> TTA (L)			314	105	TCA (S) -> TTA (L)		314	105	TCA (S) -> TTA (L)		314	105	TCA (S) -> TTA (L)																		314	105	TCA (S) -> TTA (L)
ycf3	44	15	TCT (S) -> TTT (F)		607	203	CCG (P) -> TCG (S)			607	203	CCG (P) -> TCG (S)		607	203	CCG (P) -> TCG (S)		607	203	CCG (P) -> TCG (S)																		607	203	CCG (P) -> TCG (S)
	191	64	CCA (P) -> CTA (L)	rps8	293	98	TCA (S) -> TTA (L)		rps8	293	98	TCA (S) -> TTA (L)	rps8	293	98	TCA (S) -> TTA (L)	rps8	293	98	TCA (S) -> TTA (L)																	rps8	293	98	TCA (S) -> TTA (L)
	326	109	TCT (S) -> TTT (F)	rps1	80	27	TCA (S) -> TTA (L)		rps1	80	27	TCA (S) -> TTA (L)	rps1	80	27	TCA (S) -> TTA (L)	rps1	80	27	TCA (S) -> TTA (L)																	rps14	80	27	TCA (S) -> TTA (L)
					149	50	CCA (P) -> CTA (L)			149	50	CCA (P) -> CTA (L)		149	50	CCA (P) -> CTA (L)		149	50	CCA (P) -> CTA (L)																		149	50	CCA (P) -> CTA (L)
				rps1	212	71	TCA (S) -> TTA (L)		rps1	209	70	TCA (S) -> TTA (L)	rps1	212	71	TCA (S) -> TTA (L)	rps1	203	68	TCA (S) -> TTA (L)																	rps16	179	60	TCA (S) -> TTA (L)
				ycf3	44	15	TCT (S) -> TTT (F)		ycf3	44	15	TCT (S) -> TTT (F)	ycf3	44	15	TCT (S) -> TTT (F)	ycf3	44	15	TCT (S) -> TTT (F)																	ycf3	44	15	TCT (S) -> TTT (F)
					191	64	CCA (P) -> CTA (L)			191	64	CCA (P) -> CTA (L)		191	64	CCA (P) -> CTA (L)		191	64	CCA (P) -> CTA (L)																		191	64	CCA (P) -> CTA (L)
					326	109	TCT (S) -> TTT (F)			326	109	TCT (S) -> TTT (F)		326	109	TCT (S) -> TTT (F)		326	109	TCT (S) -> TTT (F)																		326	109	TCT (S) -> TTT (F)
