# Supplementary material for: Intergeneric Relationships within the Early-Diverging Angiosperm Family Nymphaeaceae Based on Chloroplast Phylogenomics
Source: Int J Mol Sci. 2018 Nov 28;19(12):3780. doi: 10.3390/ijms19123780 (PMC6320877; doi:10.3390/ijms19123780)
Supplement: Supplementary file 1 [file ijms-19-03780-s001.zip › Supplemental files/Table S4.xls]

## Sheet: Short Tandem Repeats
											Table S4. Details of short and long repetitive sequences discovered in each of the chloroplast genomes of 12 species of Nymphaeaceae
N.shimadai						N.pumila					N.advena					N.longifolia					Barclaya kunstleri						B.longifolia					Ny.alba					Ny.ampla					Ny.mexicana					V.cruziana
SSR	size	start	end	Location	Region	SSR	size	start	end	Location	SSR	size	start	end	Position	SSR	size	start	end	Location	SSR type	SSR	size	start	end	Location	SSR	size	start	end	Position	SSR	size	start	end	Position	SSR	size	start	end	Position	SSR	size	start	end	Position	SSR	size	start
(T)10	10	3918	3927	matK-trnK		(T)11	11	3922	3932	matK-trnK	(A)10	10	4185	4194	trnK-rps16	(A)10	10	4184	4193	trnK-rps16	p2	(TA)5	10	292	301	trnH-psbA	(A)10	10	4476	4485	matK-rps16	(C)12	12	5545	5556	intron(rps16)	(T)10	10	4030	4039	matK-rps16	(C)11	11	5562	5572	intron(rps16)	(C)13	13	5481
(A)10	10	4411	4420	trnK-rps16		(A)15	15	5020	5034	trnK-rps16	(A)11	11	4774	4784	trnK-rps16	(A)10	10	4773	4782	trnK-rps16	p1	(A)14	14	4689	4702	trnK-rps16	(C)13	13	5276	5288	intron(rps16)	(A)16	16	10367	10382	trnS-trnR	(C)13	13	5541	5553	matK-rps17	(A)11	11	10362	10372	trnS-trnR	(TTGA)3	12	16005
(A)15	15	5032	5046	trnK-rps16		(C)12	12	5443	5454	rps16	(C)15	15	5193	5207	intron(rps16)	(C)16	16	5191	5206	intro(rps16)	p1	(C)10	10	5546	5555	intron(rps16)	(ATTG)3	12	6237	6248	rps16-trnQ	(T)11	11	14883	14893	atpF-atpH	(A)15	15	9081	9095	psbK-psbI	(T)16	16	20522	20537	rpoC2	(A)10	10	18234
(C)12	12	5455	5466	intron(rps16)		(A)13	13	5598	5610	rps16	(A)15	15	5351	5365	intron(rps16)	(A)11	11	5350	5360	intro(rps16)	c	(GATT)3ccatatggaattaaatcatgaatagtcattggttcaatcaatggaatactattcc(ATTG)3	79	6438	6516	rps16-trnQ	(A)10	10	6912	6921	rps16-trnQ	(A)12	12	15324	15335	atpH-atpI	(A)11	11	9859	9869	trnS-trnG	(C)11	11	24467	24477	intron(rpoC1)	(T)16	16	20443
(A)14	14	5610	5623	intron(rps16)		(A)11	11	7132	7142	rps16-trnQ	(TATGTA)3aatgt(A)13	36	6859	6894	rps16-trnQ	(TATGTA)3aatgt(A)13	36	6854	6889	rps16-trnQ	p1	(A)10	10	6879	6888	rps16-trnQ	(A)12	12	8846	8857	psbK-psbI	(T)13	13	20540	20552	rpoC2	(A)10	10	10344	10353	trnS-trnG	(AT)5	10	29002	29011	rpoB-trnC	(C)10	10	24392
(A)10	10	7140	7149	rps16-trnQ		(AT)6	12	9091	9102	psbK-psbI	(A)10	10	7911	7920	rps16-trnQ	(AT)5	10	8878	8887	psbK-psbI	c	(AGTAAA)3aaaaaaaaaatgaaaaaaaaaaagacagagtaaagtaaataaaataagataaagtgaacgtcctcgattcattctttcatctgattgagaaaatcagaataaaagcagtatgatctttcggtatccatcgggttatgttatatatacagctgttaccgtgggcaatcgtggatattttaaggcatcacagaaatttttgaccgaaaccaaagactgtttgttcttactgaaatagaacaataacaa	41	7181	7221	rps16-trnQ	(TA)5	10	15078	15087	atpH-atpI	(AT)5	10	29014	29023	rpoB-trnC	(TTGA)3	12	16095	16106	atpH-atpI	(ATACC)3	15	29161	29175	rpoB-trnC	(AT)6	12	28922
(AT)6	12	9103	9114	psbK-psbI		(AT)5	10	9941	9950	trnS-trnG	(AT)5	10	8884	8893	psbK-psbI	(AT)9	18	9714	9731	trnS-trnG	p1	(A)10	10	9174	9183	psbK-psbI	(ATA)4	12	15474	15485	atpH-atpI	(ATACC)3	15	29169	29183	rpoB-trnC	(T)16	16	20514	20529	rpoC2	(TA)5	10	32176	32185	petN-psbM	(TA)5	10	32112
(AT)8	16	9948	9963	trnS-trnG		(A)10	10	10334	10343	trnS-trnG	(AT)9	18	9720	9737	trnS-trnG	(A)19	19	10116	10134	trnS-trnG	p5	(TTAAG)3	15	14826	14840	atpF-atpH	(AT)6	12	16155	16166	atpH-atpI	(TA)5	10	32194	32203	petN-psbM	(C)11	11	24456	24466	rpoC1	(T)11	11	36227	36237	trnM-psbD	(A)12	12	32998
(A)11	11	10347	10357	trnS-trnG		(T)10	10	10467	10476	trnS-trnG	(A)16	16	10122	10137	trnS-trnG	(TGAT)3	12		15949	atpH-atpI	c	(ATT)4atatatatatgaattattatatatataattaatgttatatatttatactatgtattaattagttacattacttattatttcatattccatcactaagatccatacaactaaactaagaactccgaacctaatttgagaagtgatgatatttgatatcactgaatcatcagaactacttcaatatctcgtttttattcactatccaagtcttttaaaatccatatagttctagttagttcttctatttct	39	15411	15449	atpH-atpI	(A)10	10	18024	18033	rps2-rpoC2	(A)10	10	35380	35389	trnT-psbD	(TA)6	12	32149	32160	petN-psbM	(C)12	12	39680	39691	ycf9-trnG	(AT)5gtatatgtattatttatatacaaggatatacaaggaatcccattattgaatcattcatagttcatatcccttacaaagaaaggatt(A)10	106	51220
(A)12	12	14775	14786	atpF-atpH		(TGAT)3	12	16126	16137	atpH-atpI	(TGAT)3	12	15941	15952	atpH-tpI	(CTTAT)3	15	17427	17441	atpI-rps2	p4	(TTGA)4	16	16173	16188	atpH-atpI	(T)16	16	20211	20226	rpoC2	(C)13	13	39698	39710	psbZ-trnG	(TA)10	20	39109	39128	trnS-psbZ	(C)11	11	52366	52376	trnF-ndhJ	(T)10	10	55627
(TGAT)3	12	16149	16160	atpH-atpI		(CTTAT)3	15	17613	17627	atpI-rps2	(CTTAT)3	15	17430	17444	atpi-rps2	(T)14	14	20407	20420	rpoC2	p1	(C)10	10	16399	16408	atpH-atpI	(AT)5	10	28691	28700	rpoB-trnC	(C)11	11	52396	52406	trnF-ndhJ	(A)12	12	48053	48064	ycf3-trnS	(AT)5	10	59462	59471	atpB-rbcL	(TA)6	12	55786
(CTTAT)3	15	17632	17646	atpI-rps2		(CTTCA)4	20	18456	18475	rps2-rpoC2	(T)14	14	20410	20423	rpoC2	(AT)5gtaaatggaatgtatggac(GGAG)3	41	28900	28940	rpoB-trnC	p1	(A)11	11	18401	18411	rps2-rpoC2	(T)12	12	30637	30648	trnC-petN	(TA)5	10	59459	59468	atpB-rbcL	(AAAG)3	12	50649	50660	trnT-trnL	(TAT)4	12	64214	64225	accD-psaI	(TA)6	12	59165
(T)14	14	20612	20625	intron(rpoC2)		(T)14	14	20603	20616	rpoC2	(AT)5gtaaatggaatgtatggac(GGAG)3	41	28903	28943	rpoB-trnC	(A)10	10	29063	29072	rpoB-trnC	p1	(T)16	16	20604	20619	rpoC2	(TA)5	10	34266	34275	trnE-trnT	(TAT)4	12	64222	64233	accD-psaI	(AGTTAT)3	18	54604	54621	ndhC-trnV	(AT)5	10	64632	64641	psaI-ycf4	(A)10	10	59409
(C)10	10	24567	24576	intron(rpoC1)		(C)10	10	24558	24567	rpoC1	(A)10	10	29066	29075	rpoB-trnC	(A)10	10	30576	30585	trnC-petN	p1	(C)10	10	24549	24558	intron(rpoc1)	(T)15gcttcaacccatgaaaacatatactcgaagaaaaaaacaat(A)11	67	35225	35291	trnT-psbD	(AT)5	10	64640	64649	psaI-ycf4	(TA)5	10	59400	59409	atpB-rbcl	(ATTT)3	12	69861	69872	psbL-psbF	(ATTT)3	12	69518
(AT)5gtaaatggaatgtatggac(GGAG)3	41	29107	29147	rpoB-trnC		(GGAG)3	12	29130	29141	rpoB-trnC	(A)10	10	30579	30588	intron(trnC)	(TTTA)3	12	31651	31662	petN-psbM	c	(AT)5gtaaatggaatgtatgggc(GGAG)3	41	29085	29125	rpoB-trnC	(G)10	10	35568	35577	trnT-psbD	(ATTT)3	12	69859	69870	psbL-psbF	(TA)5	10	72666	72675	trnP-psaJ	(A)13	13	72634	72646	trnP-psaJ	(TA)5	10	72364
(A)12	12	30776	30787	trnC-petN		(A)12	12	30770	30781	trnC-petN	(TTTA)3	12	31654	31665	petN-psbM	(TA)11att(TA)9	43	32176	32218	petN-psbM	p4	(ATTT)3	12	29935	29946	rpoB-trnC	(C)14	14	39146	39159	psbZ-trnG	(A)14	14	72636	72649	trnP-psaJ	(TTC)4	12	73257	73268	psaJ-rpl32	(TTC)4	12	73343	73354	psaJ-rpl33	(T)10	10	80366
(TTTA)3	12	31864	31875	petN-psbM		(TTTA)3	12	31858	31869	petN-psbM	(TA)11att(TA)9	43	32179	32221	petN-psbM	(TA)5atatgta(AT)5ccatctg(TA)5atatgta(AT)5ccatctg(TA)5atatgta(AT)5aaatataatatgtaca(AT)5	121	34691	34811	trnE-trnT	p2	(TA)5	10	32212	32221	petN-psbM	(TA)5cgaataattctcattttcattttttcttaggttccccataaaaacgaaggaaattcattctaatgaatttccatttattcattttcattaatctg(A)10	115	53636	53750	ndhC-trnV	(TTC)4	12	73354	73365	psaJ-rpl33	(A)12	12	76847	76858	psaJ-rpl33	(A)13	13	80484	80496	psbH-petB	(T)10	10	85027
(TA)7	14	32400	32413	petN-psbM		(ATATA)3atatgtgatt(TA)7	39	32363	32401	petN-psbM	(A)11	11	33087	33097	psbM-trnD	(ATT)4	12	35164	35175	trnT-psbD	p2	(TA)5	10	34740	34749	trnE-trnT	(T)10	10	54913	54922	ndhC-trnV	(A)11	11	76969	76979	intron(clpP)	(T)12	12	85396	85407	rps11-rpl36	(T)10	10	80779	80788	intron(petB)	(TAT)4	12	114391
(TA)5	10	34718	34727	trnE-trnT		(TA)5	10	34711	34720	trnE-trnT	(TA)5atatgta(AT)5ccatctg(TA)5atatgta(AT)5ccatctg(TA)5atatgta(AT)5aaatataatatgtaca(AT)5	121	34696	34816	trnE-trnT	(A)13	13	35573	35585	trnT-psbD	p1	(T)13	13	35751	35763	trnT-psbD	(C)10	10	56336	56345	trnM-atpE	(A)14	14	77097	77110	intron(clpP)	(T)10	10	86409	86418	rps8-rpl14	(T)11	11	86445	86455	rps8-rpl14	(TTA)4aatgtattacgacggtaggtatatgtaggt(TA)5	52	117390
(TA)5atatgta(AT)5ccatctg(TA)6atatgtaatatatataaatataatatgtaca(AT)5	87	34900	34986	trnE-trnT		(TA)5atatgta(AT)5ccatctg(TA)6atatgta(AT)7aaatataatatgtaca(AT)5	93	34877	34969	trnE-trnT	(ATT)4	12	35169	35180	trnT-psbD	(TAT)4	12	36034	36045	trnT-psbD	p1	(C)23	23	39788	39810	psbZ-trnG	(T)11	11	61190	61200	rbcL-accD	(T)10	10	89958	89967	rps19-rpl2	(T)11	11	87853	87863	intro(rpl6)	(TAT)4	12	115083	115094	ycf1	(A)12	12	118648
(TAT)4	12	36179	36190	trnT-psbD		(TAT)4	12	36163	36174	trnT-psbD	(A)14	14	35578	35591	trnT-psbD	(TA)6	12	39391	39402	trnS-psbZ	p1	(C)10	10	40914	40923	rps14-psaB	(TA)5	10	71441	71450	trnP-psaJ	(TAT)4	12	115066	115077	trnN-ndhF	(TAT)4	12	114993	115004	trnN-ndhF	(T)12	12	117613	117624	ndhF-rpl32	(TTGA)3	12	122224
(TTATAG)3	18	50767	50784	trnT-trnL		(TTATAG)3	18	50745	50762	trnT-trnL	(TAT)4	12	36040	36051	trnT-psbD	(TAT)4attatattataataatatattaataaattagtataatactttagtataatactataataaataataaattatattataataatgttcataactcttgtgttgtgaatcgatcccaagttgaaggaagaatcaaatattcagtgatgaaatcattcactccagagtatgagactgggagagaaatgactgatcgaacgagaataaagatagagtcccattctacctgtcaatgccgacagcaatgcaatt	21	51398	51418	intron(trnL)	p4	(TATG)3	12	50112	50123	rps4-trnT	(TA)5	10	71644	71653	trnP-psaJ	(T)10	10	117583	117592	ndhF-rpl32	(TTGA)3	12	122906	122917	ndhE	(TAT)4	12	120417	120428	ccsA-ndhD	(TCC)5	15	132338
(TA)6	12	52846	52857	trnF-ndhJ		(TA)6	12	52820	52831	trnF-ndhJ	(TA)6	12	39397	39408	trnS-psbZ	(TA)6	12	52713	52724	trnF-ndhJ	p2	(AT)5	10	51681	51690	trnL-trnF	(TTC)4	12	72230	72241	psaJ-rpl33	(A)10	10	119378	119387	trnL-ccsA	(TCC)6	18	132975	132992	ycf1	(TTGA)3	12	122991	123002	ndhE	(ATA)4	12	134163
(T)10	10	56139	56148	ndhC-trnV		(T)12	12	56113	56124	ndhC-trnV	(T)10	10	40328	40337	trnG-trnfM	(TA)5	10	56463	56472	ndhC-trnV	p2	(TA)5	10	54561	54570	ndhC-trnV	(T)11	11	75398	75408	intron(rps12)	(T)10	10	122578	122587	psaC-ndhE	(ATA)4	12	134803	134814	ycf1	(ATA)4	12	134888	134899	ycf1
(TA)5	10	56583	56592	ndhC-trnV		(TA)5	10	56559	56568	intron(trnV)	(TAT)4	12	51405	51416	trnL	(AT)5	10	59776	59785	atpB-rbcL	p1	(C)17	17	57219	57235	trnM-atpE	(T)12	12	79645	79656	intro(petB)	(TTGA)3	12	122978	122989	ndhE
(AT)7	14	59903	59916	atpB-rbcL		(AT)11	22	59873	59894	atpB-rbcL	(TA)6	12	52715	52726	trnF-ndhJ	(T)10	10	59904	59913	atpB-rbcL	p2	(TA)5	10	59597	59606	atpB-rbcL	(A)10	10	82578	82587	petD-rpoA	(ATA)4	12	134866	134877	ycf1
(GCAA)3	12	61973	61984	rbcL-accD		(GCAA)3	12	61952	61963	rbcL-accD	(TA)5	10	56465	56474	ndhC-trnV	(GCAA)4	16	61845	61860	rbcL-accD	p5	(ATTAT)3	15	68409	68423	petA-psbJ	(T)10	10	85256	85265	rps8-rpl14
(AT)5	10	62345	62354	rbcL-accD		(AT)5	10	62324	62333	rbcL-accD	(AT)5	10	59778	59787	atpB-rbcL	(AT)5	10	62216	62225	rbcL-accD	p2	(TA)5	10	72639	72648	trnP-psaJ	(AAGAC)3	15	108693	108707	orf56-rrn23
(A)15	15	64339	64353	accD-psaI		(ATACA)3	15	64572	64586	accD-psaI	(GCAA)4	16	61846	61861	rbcL	(AT)5aat(TA)6	25	64583	64607	accD-psaI	p2	(TA)5	10	72838	72847	trnP-psaJ	(TAT)4	12	113849	113860	trnN-ndhF
(AT)5ctagatcatatgaatgaaggtgatgctagtttgaat(G)10	56	65217	65272	psaI-ycf4		(AT)5ctagatcatatgaatgaaggtgatgctagtttgaat(G)10	56	65200	65255	psaI-ycf4	(AT)5	10	62217	62226	rbcL-accD	(AT)5ctagatcatatgaatgaaggtgatgctagtttgaat(G)10	56	65067	65122	psaI-ycf4	p3	(TTC)4	12	73431	73442	psaJ-rpl33	(A)10gataactc(T)10	28	117016	117043	ndhF-rpl32
(CTTT)3	12	66451	66462	ycf4-cemA		(CTTT)3	12	66434	66445	ycf4-cemA	(AT)6aat(TA)6	27	64582	64608	accD-psaI	(CTTT)3	12	66297	66308	ycf4-cemA	p1	(T)11	11	80843	80853	intron(petB)	(T)10	10	121188	121197	psaC-ndhE
(TA)5	10	68419	68428	petA		(TA)5	10	68402	68411	petA	(AT)5ctagatcatatgaatgaaggtgatgctagtttgaat(G)12	58	65068	65125	psaI-ycf4	(TTAT)3	12	68746	68757	petA-psbJ	p5	(AAGAC)3	15	110104	110118	trnA	(TTGA)3	12	121582	121593	ndhE
(ATTT)3	12	70431	70442	psbL-psbF		(ATTT)3	12	70414	70425	psbL-psbF	(CTTT)3	12	66300	66311	ycf4-cemA	(G)11	11	69230	69240	petA-psbJ	p4	(TTGA)3	12	123127	123138	ndhE	(A)11	11	122922	122932	ndhG-ndhI
(A)13	13	73148	73160	trnP-psaJ		(A)11	11	73178	73188	trnP-psaJ	(TTAT)3	12	68749	68760	intron(petA)	(ATTT)3	12	70285	70296	psbL-psbF	p1	(A)10	10	123933	123942	ndhG	(TC)5	10	126438	126447	ndhH
(TA)8	16	73281	73296	trnP-psaJ		(TA)10	20	73309	73328	trnP-psaJ	(G)11	11	69233	69243	petA-psbJ	(TA)6	12	73114	73125	trnP-psaJ	p2	(TC)5	10	128000	128009	ndhH	(T)10	10	131999	132008	ycf1
(TTC)4	12	73876	73887	pasJ-rpl33		(TTC)4	12	73908	73919	psaJ-rpl33	(ATTT)3	12	70288	70299	psbL-psbF	(TTC)4	12	73705	73716	psaJ-rpl33	p3	(TAG)4	12	130429	130440	ycf1	(ATA)4	12	133216	133227	ycf1
(AATA)3	12	75431	75442	rpl20-rps12		(AATA)3	12	75463	75474	rpl20-rps12	(TA)6	12	73119	73130	trnP-psaJ	(AATA)3	12	75256	75267	rpl20-rps12	p6	(ATTACT)5	30	131210	131239	ycf1	(GTCTT)3	15	138369	138383	intron(trnA)
(T)11	11	75849	75859	rpl20-rps12		(T)16	16	75881	75896	rpl20-rps12	(TTC)4	12	73710	73721	psaJ-rpl33	(A)11	11	76504	76514	clpP	p3	(TCC)5	15	132996	133010	ycf1
(A)13	13	76681	76693	intron(clpP)		(A)12	12	76716	76727	intron(clpP)	(AATA)3	12	75261	75272	rpl20-rps12	(A)10	10	77283	77292	clpP	p5	(GTCTT)3	15	139960	139974	rrn23-orf56
(TATAG)3	15	84119	84133	petD-rpoA		(TATAG)3	15	84155	84169	petD-rpoA	(A)10	10	76509	76518	clpP	(AAAAAT)3	18	84158	84175	petD-rpoA
(A)10	10	84327	84336	petD-rpoA		(TACTAT)4	24	84315	84338	petD-rpoA	(AAAAAT)3	18	84161	84178	petD-rpoA	(TATT)3	12	88340	88351	intron(rpl16)
(T)10	10	86997	87006	rps8-rpl14		(TATT)3	12	88571	88582	intron(rpl16)	(TATT)3	12	88343	88354	intron(rpl16)	(AAG)4	12	105388	105399	rps12-trnV
(TATT)4	16	88515	88530	rpl16		(T)16	16	92154	92169	rpl2-rpl23	(AAG)4	12	105391	105402	rps12-trnV	(TAT)4	12	115801	115812	ycf1
(T)13	13	92099	92111	rpl2-rpl23		(AAG)4	12	105418	105429	rps12-trnV	(TAT)4	12	115804	115815	ycf1	(GAG)5	15	117633	117647	ycf1
(AAG)4	12	105360	105371	rps12-trnV		(TAT)4	12	115831	115842	intron(ycf1)	(TAAT)3	12	118643	118654	ndhF-rpl32	(A)10	10	119016	119025	ycf1
(TAT)4	12	115773	115784	trnN-ndhF		(GAG)5	15	117663	117677	intron(ycf1)	(A)12gataactctttttttctatgagagttatacttagcgaatcgcatctcctttctttttattctccaacttttgttttggtccccagcaa(TAAT)6	124	119267	119390	ndhF-rpl32	(GAAT)3	12	119569	119580	ycf1
(TAAT)3	12	118613	118624	ndhF-rpl32		(A)10	10	119082	119091	intron(ycf1)	(T)10	10	119909	119918	rpl32-trnL	(AG)5	10	122540	122549	ndhH
(TAAT)3	12	119332	119343	ndhF-rpl32		(GAAT)3	12	119635	119646	intron(ycf1)	(ATA)4	12	124249	124260	ndhE-ndhG	(AT)5	10	126035	126044	ndhI-ndhG
(T)11	11	119867	119877	rpl32-trnL		(AG)5	10	122610	122619	intron(ndhH)	(TA)5	10	125198	125207	ndhG-ndhI	(TAT)4	12	126982	126993	ndhG-ndhE
(ATA)4	12	124221	124232	ndhE-ndhG		(AT)5agtcattatagccatagccgttattttc(T)10	48	126105	126152	ndhI-ndhG	(TC)5	10	128693	128702	ndhH	(A)10	10	131324	131333	trnL-rpl32
(TA)5	10	125170	125179	ndhG-ndhI		(TAT)4	12	127055	127066	ndhG-ndhE	(CATT)3	12	131662	131673	ycf1	(TAAT)5tattgctggggaccaaaacaaaagttggagaataaaaagaaaggagatgcgattcgctaagtataactctcatagaaaaaaagagttatc(T)11	121	131850	131970	rpl32-ndhF
(TC)5	10	128665	128674	ndhH		(A)14	14	131411	131424	trnl-rpl32	(T)10	10	132218	132227	ycf1	(ATTA)3	12	132583	132594	ndhF
(CATT)3	12	131638	131649	ycf1		(TAAT)3	12	131946	131957	rpl32-ndhF	(TCC)5	15	133594	133608	ycf1	(ATA)4	12	135422	135433	ndhF-trnN
(T)10	10	132194	132203	ycf1		(ATTA)3	12	132666	132677	rpl32-ndhF	(ATA)4	12	135431	135442	ycf1-trnN	(TCT)4	12	145834	145845	trnV-rps12
(TCC)5	15	133576	133590	ycf1		(ATA)4	12	135506	135517	ndhF-trnN	(TCT)4	12	145843	145854	trnV-rps12
(ATA)4	12	135413	135424	ycf1		(TCT)4	12	145918	145929	trnV-rps12
(TCT)4	12	145825	145836	trnV-rps12		(A)16	16	159179	159194	rpl23-rpl2
(A)13	13	159086	159098	rpl23-rpl2
[truncated: 13 more columns]

## Sheet: Long Tandem Repeats
Table S4. Details of short and long repetitive sequences discovered in each of the chloroplast genomes of 12 species of Nymphaeaceae
Euryale ferox					N. pumila					Nuphar advena					N. longifolia					Victoria cruziana					N. shimadai					Nymphaea jamesoniana					Nymphaea mexicana					B.kunstleri					Nymphaea ampla
Type	Size	Position 1	Position 2	Location	Type	Size	Position 1	Position 2	Location	Type	Size	Position 1	Position 2	Location	Type	Size	Position 1	Position 2	Location	Type	Size	Position 1	Position 2	Location	Type	Size	Position 1	Position 2	Location	Type	Size	Position 1	Position 2	Location	Type	Size	Position 1	Position 2	Location	Type	Size	Position 1	Position 2	Location	Type	Size	Position 1	Position 2	Location
F	125	32513	32597	psbM,psbM-trnD-GUC	F	104	17807	17825	rps2	F	68	4688	4722	trnK-UUU-rps16	F	68	34683	34717	trnT-GGT-psbD	F	174	32028	32049	petN-psbM	P	78	4044	4044	INTRON(trnK-UUU)	F	30	9073	9103	psbK-psbI	F	58	2755	2797	matK	F	67	8546	8613	trnQ-UUG-psbK	F	41	4831	4851	trnK-UUU-rps16
F	104	132450	132786	ycf1	F	86	117807	117843	ycf1	P	64	83883	83883	petD-rpoA	P	64	83880	83880	rps11	F	153	132028	132070	ycf1	F	68	133361	133379	ycf1	F	38	24274	24342	INTRON(rpoC1)	P	54	83575	83575	petD-rpoA	F	44	95335	95356	ycf2	F	32	29158	29173	rpoB-trnC-GCA
F	104	132639	132660	ycf1	P	78	84080	84080	petD, rpoA	P	62	121350	121350	ccsA-ndhD	P	62	129829	129829	ycf1	F	132	132028	132091	ycf1	P	62	121309	121309	ccsA-ndhD	P	45	93523	154774	ycf2,ycf2	F	49	52480	52505	trnF-GAA-ndhJ	P	44	95335	154677	ycf2,ycf2	F	32	54253	54269	ndhC-trnV-UAC
F	95	132534	132828	ycf1	F	68	117807	117861	ycf1	F	37	133410	133428	ycf1	F	37	117777	117795	rpl32-trnL-UAG	F	111	132028	132112	ycf1	F	50	133361	133397	ycf1	P	48	82995	82995	petD-rpoA	F	35	132780	132843	ycf1	P	44	95356	154698	ycf2,ycf2	P	32	75565	75565	rps12-clpP
F	95	132618	132828	ycf1	P	62	129916	129916	ndhD-ccsA	F	34	34688	34756	trnE-UUC-trnT-GGU	F	34	34683	34751	trnT-GGT-psbD	F	90	132028	132133	ycf1	F	33	97660	97684	ycf2	P	54	93563	154726	ycf2,ycf2	F	33	132822	132843	ycf1	F	44	154677	154698	ycf2
F	89	132555	132681	ycf1	F	50	117807	117879	ycf1	F	33	97686	97710	ycf2	F	33	97683	97707	ycf2-trnL-CAA	F	69	132028	132154	ycf1	P	33	97660	153479	ycf2,ycf2	P	224	94978	153148	ycf2,ycf2
F	83	132429	132492	ycf1	F	44	71136	71188	psbE,petL	P	33	97686	153502	ycf2,ycf2	P	33	97683	153493	ycf2-trnL-CAA,ycf2	P	54	83150	83150	petD-rpoA	P	33	97684	153503	ycf2,ycf2	P	267	94712	153368	ycf2,ycf2
F	83	132555	132660	ycf1	F	33	97718	97742	ycf2	P	33	97710	153526	ycf2,ycf2	P	33	97707	153517	ycf2-trnL-CAA,ycf2	F	48	132028	132175	ycf1	F	33	153479	153503	ycf2
F	83	132639	132681	ycf1	P	33	97718	153572	ycf2,ycf2	F	33	153502	153526	ycf2	F	33	153493	153517	ycf2	F	32	131974	131995	ycf1	F	32	133361	133415	ycf1
F	82	129806	129824	ycf1	P	33	97742	153596	ycf2,ycf2	F	30	133379	133415	ycf1	F	30	117779	117833	rpl32-trnL-UAG
F	77	132582	132771	ycf1	F	33	153572	153596	ycf2	F	30	133379	133433	ycf1	F	30	117797	117833	rpl32-trnL-UAG
F	74	132660	132849	ycf1	F	32	117807	117897	ycf1
F	74	132681	132849	ycf1
F	69	132422	132527	ycf1
F	69	132422	132611	ycf1
F	64	129806	129842	ycf1
F	62	132429	132828	ycf1
F	62	132450	132597	ycf1
F	62	132492	132534	ycf1
F	62	132492	132618	ycf1
F	62	132513	132786	ycf1
F	62	132555	132576	ycf1
F	62	132555	132702	ycf1
F	62	132576	132639	ycf1
F	62	132576	132849	ycf1
F	62	132639	132702	ycf1
F	62	132702	132849	ycf1
F	62	132708	132771	ycf1
F	56	132561	132771	ycf1
F	56	132645	132771	ycf1
F	56	132666	132771	ycf1
F	56	132687	132771	ycf1
F	56	132771	132855	ycf1
P	54	83253	83253	petD, rpoA
F	53	132555	132870	ycf1
F	53	132639	132870	ycf1
F	53	132849	132870	ycf1
F	48	132422	132464	ycf1
F	48	132422	132800	ycf1
F	47	132450	132723	ycf1
F	47	132513	132723	ycf1
F	47	132771	132876	ycf1
F	46	129806	129860	ycf1
F	41	132450	132576	ycf1
F	41	132450	132660	ycf1
F	41	132450	132681	ycf1
F	41	132450	132702	ycf1
F	41	132450	132870	ycf1
F	41	132471	132492	ycf1
[truncated: 10 more columns]
